# Supplementary material for: Clinical genomic profiling in the management of patients with soft tissue and bone sarcoma
Source: Nat Commun. 2022 Jun 15;13:3406. doi: 10.1038/s41467-022-30496-0 (PMC9200814; doi:10.1038/s41467-022-30496-0)
Supplement: Supplementary file 4 — Source Data [file 41467_2022_30496_MOESM4_ESM.zip]

Archive with 15 entries (14 files):
- src/
- src/fig1a_data.txt
- src/fig5b_data.txt
- src/fig3_protein_data.txt
- src/fig3b_data.txt
- src/fig4c_data.txt
- src/fig2a-1_data.txt
- src/fig4b_data.txt
- src/fig2b_data.txt
- src/fig3a_data.txt
- src/fig5a_data.txt
- src/fig1c_data.txt
- src/fig1b_data.txt
- src/fig2a-2_data.txt
- src/fig4a_data.txt
