# Supplementary material for: Clinical genomic profiling in the management of patients with soft tissue and bone sarcoma
Source: Nat Commun. 2022 Jun 15;13:3406. doi: 10.1038/s41467-022-30496-0 (PMC9200814; doi:10.1038/s41467-022-30496-0)
Supplement: Supplementary file 4 — Source Data [file 41467_2022_30496_MOESM4_ESM.zip › src/fig1a_data.txt]

Disease	Group	Percent
SARCOMA,NOS (n= 1286)	soft tissue sarcoma	17.1603949827
LMS (n= 952)	soft tissue sarcoma	12.7034961302
UT-LMS (n= 541)	soft tissue sarcoma	7.21910862023
OSTEOSARCOMA (n= 460)	bone	6.13824392848
W/D-DLPS (n= 444)	soft tissue sarcoma	5.92473979183
UPS/MFH (n= 329)	soft tissue sarcoma	4.39017880971
ANGIOSARCOMA (n= 301)	soft tissue sarcoma	4.01654657059
EWING (n= 295)	bone	3.93648251935
SS (n= 259)	soft tissue sarcoma	3.4560982119
CHONDROSARCOMA (n= 218)	bone	2.90899386176
MPNST (n= 203)	soft tissue sarcoma	2.70883373365
SFT (n= 180)	soft tissue sarcoma	2.40192153723
Sarcoma,Unclassified (n= 172)	other	2.29516946891
UT-ESS (n= 160)	soft tissue sarcoma	2.13504136643
RMS,NOS (n= 142)	soft tissue sarcoma	1.8948492127
MYX-LPS (n= 135)	soft tissue sarcoma	1.80144115292
MYXOFIBROSARCOMA (n= 117)	soft tissue sarcoma	1.5612489992
A-RMS (n= 114)	soft tissue sarcoma	1.52121697358
GIST (n= 104)	other	1.38777688818
DSRCT (n= 100)	soft tissue sarcoma	1.33440085402
E-RMS (n= 76)	soft tissue sarcoma	1.01414464905
EMC (n= 75)	soft tissue sarcoma	1.00080064051
ES (n= 66)	soft tissue sarcoma	0.880704563651
PLEO-LPS (n= 64)	soft tissue sarcoma	0.854016546571
IMT (n= 58)	soft tissue sarcoma	0.77395249533
URC/EL (n= 58)	bone	0.77395249533
LGFMS/SEF (n= 58)	soft tissue sarcoma	0.77395249533
ASPS (n= 53)	soft tissue sarcoma	0.707232452629
FIBROSARCOMA (n= 52)	soft tissue sarcoma	0.693888444089
CCS (n= 52)	soft tissue sarcoma	0.693888444089
EHE (n= 45)	soft tissue sarcoma	0.600480384307
DFSP (n= 37)	soft tissue sarcoma	0.493728315986
PEComa (n= 37)	soft tissue sarcoma	0.493728315986
GCTB (n= 33)	other	0.440352281825
MES-CHONDROSARCOMA (n= 32)	bone	0.427008273285
PLEO-RMS (n= 29)	soft tissue sarcoma	0.386976247665
LPS,NOS (n= 25)	soft tissue sarcoma	0.333600213504
ES-OSTEOSARCOMA (n= 25)	soft tissue sarcoma	0.333600213504
DESMOID (n= 24)	soft tissue sarcoma	0.320256204964
UPS/MFH-BONE (n= 23)	bone	0.306912196424
CHORDOMA (n= 19)	bone	0.253536162263
OFT (n= 13)	soft tissue sarcoma	0.173472111022
KS (n= 13)	other	0.173472111022
MRT (n= 10)	soft tissue sarcoma	0.133440085402
GRANULAR CELL (n= 5)	soft tissue sarcoma	0.0667200427008
