# Supplementary material for: Clinical genomic profiling in the management of patients with soft tissue and bone sarcoma
Source: Nat Commun. 2022 Jun 15;13:3406. doi: 10.1038/s41467-022-30496-0 (PMC9200814; doi:10.1038/s41467-022-30496-0)
Supplement: Supplementary file 4 — Source Data [file 41467_2022_30496_MOESM4_ESM.zip › src/fig5b_data.txt]

Actionability	Disease	Percent	Overall_Percent
FDA-recognized Biomarker	MES-CHONDROSARCOMA	0	62.5
	MES-CHONDROSARCOMA	62.5	62.5
Standard Care Biomarker	MES-CHONDROSARCOMA	0	62.5
Biological Evidence Biomarker	MES-CHONDROSARCOMA	18.75	62.5
Clinical Evidence Resistance	MES-CHONDROSARCOMA	0	62.5
Out of indication Clinical Biomarker	MES-CHONDROSARCOMA	18.75	62.5
Clinical Evidence Biomarker	MES-CHONDROSARCOMA	0	62.5
Standard Care Resistance	MES-CHONDROSARCOMA	0	62.5
FDA-recognized Biomarker	OSTEOSARCOMA	2.82608695652	50.652173913
	OSTEOSARCOMA	50.652173913	50.652173913
Standard Care Biomarker	OSTEOSARCOMA	0	50.652173913
Biological Evidence Biomarker	OSTEOSARCOMA	23.4782608696	50.652173913
Clinical Evidence Resistance	OSTEOSARCOMA	0	50.652173913
Out of indication Clinical Biomarker	OSTEOSARCOMA	22.3913043478	50.652173913
Clinical Evidence Biomarker	OSTEOSARCOMA	0	50.652173913
Standard Care Resistance	OSTEOSARCOMA	0.652173913043	50.652173913
FDA-recognized Biomarker	EMC	0	88
	EMC	88	88
Standard Care Biomarker	EMC	0	88
Biological Evidence Biomarker	EMC	4	88
Clinical Evidence Resistance	EMC	0	88
Out of indication Clinical Biomarker	EMC	6.66666666667	88
Clinical Evidence Biomarker	EMC	0	88
Standard Care Resistance	EMC	1.33333333333	88
FDA-recognized Biomarker	DFSP	2.7027027027	59.4594594595
	DFSP	59.4594594595	59.4594594595
Standard Care Biomarker	DFSP	0	59.4594594595
Biological Evidence Biomarker	DFSP	16.2162162162	59.4594594595
Clinical Evidence Resistance	DFSP	0	59.4594594595
Out of indication Clinical Biomarker	DFSP	21.6216216216	59.4594594595
Clinical Evidence Biomarker	DFSP	0	59.4594594595
Standard Care Resistance	DFSP	0	59.4594594595
FDA-recognized Biomarker	UT-ESS	3.125	55.625
	UT-ESS	55.625	55.625
Standard Care Biomarker	UT-ESS	0	55.625
Biological Evidence Biomarker	UT-ESS	16.875	55.625
Clinical Evidence Resistance	UT-ESS	0	55.625
Out of indication Clinical Biomarker	UT-ESS	23.75	55.625
Clinical Evidence Biomarker	UT-ESS	0	55.625
Standard Care Resistance	UT-ESS	0.625	55.625
FDA-recognized Biomarker	CHONDROSARCOMA	3.21100917431	32.5688073394
	CHONDROSARCOMA	32.5688073394	32.5688073394
Standard Care Biomarker	CHONDROSARCOMA	22.9357798165	32.5688073394
Biological Evidence Biomarker	CHONDROSARCOMA	18.3486238532	32.5688073394
Clinical Evidence Resistance	CHONDROSARCOMA	0	32.5688073394
Out of indication Clinical Biomarker	CHONDROSARCOMA	22.9357798165	32.5688073394
Clinical Evidence Biomarker	CHONDROSARCOMA	0	32.5688073394
Standard Care Resistance	CHONDROSARCOMA	0	32.5688073394
FDA-recognized Biomarker	GCTB	0	66.6666666667
	GCTB	66.6666666667	66.6666666667
Standard Care Biomarker	GCTB	0	66.6666666667
Biological Evidence Biomarker	GCTB	15.1515151515	66.6666666667
Clinical Evidence Resistance	GCTB	0	66.6666666667
Out of indication Clinical Biomarker	GCTB	18.1818181818	66.6666666667
Clinical Evidence Biomarker	GCTB	0	66.6666666667
Standard Care Resistance	GCTB	0	66.6666666667
FDA-recognized Biomarker	SARCOMA,NOS	8.70917573872	39.3468118196
	SARCOMA,NOS	39.3468118196	39.3468118196
Standard Care Biomarker	SARCOMA,NOS	0	39.3468118196
Biological Evidence Biomarker	SARCOMA,NOS	20.4510108865	39.3468118196
Clinical Evidence Resistance	SARCOMA,NOS	0	39.3468118196
Out of indication Clinical Biomarker	SARCOMA,NOS	30.7931570762	39.3468118196
Clinical Evidence Biomarker	SARCOMA,NOS	0	39.3468118196
Standard Care Resistance	SARCOMA,NOS	0.699844479005	39.3468118196
FDA-recognized Biomarker	EHE	0	77.7777777778
	EHE	77.7777777778	77.7777777778
Standard Care Biomarker	EHE	0	77.7777777778
Biological Evidence Biomarker	EHE	8.88888888889	77.7777777778
Clinical Evidence Resistance	EHE	0	77.7777777778
Out of indication Clinical Biomarker	EHE	13.3333333333	77.7777777778
Clinical Evidence Biomarker	EHE	0	77.7777777778
Standard Care Resistance	EHE	0	77.7777777778
FDA-recognized Biomarker	LMS	2.41596638655	63.3403361345
	LMS	63.3403361345	63.3403361345
Standard Care Biomarker	LMS	0	63.3403361345
Biological Evidence Biomarker	LMS	17.5420168067	63.3403361345
Clinical Evidence Resistance	LMS	0	63.3403361345
Out of indication Clinical Biomarker	LMS	16.7016806723	63.3403361345
Clinical Evidence Biomarker	LMS	0	63.3403361345
Standard Care Resistance	LMS	0	63.3403361345
FDA-recognized Biomarker	GIST	64.4230769231	15.3846153846
	GIST	15.3846153846	15.3846153846
Standard Care Biomarker	GIST	8.65384615385	15.3846153846
Biological Evidence Biomarker	GIST	0	15.3846153846
Clinical Evidence Resistance	GIST	0	15.3846153846
Out of indication Clinical Biomarker	GIST	11.5384615385	15.3846153846
Clinical Evidence Biomarker	GIST	0	15.3846153846
Standard Care Resistance	GIST	0	15.3846153846
FDA-recognized Biomarker	IMT	6.89655172414	24.1379310345
	IMT	24.1379310345	24.1379310345
Standard Care Biomarker	IMT	0	24.1379310345
Biological Evidence Biomarker	IMT	3.44827586207	24.1379310345
Clinical Evidence Resistance	IMT	0	24.1379310345
Out of indication Clinical Biomarker	IMT	65.5172413793	24.1379310345
Clinical Evidence Biomarker	IMT	0	24.1379310345
Standard Care Resistance	IMT	0	24.1379310345
FDA-recognized Biomarker	LPS,NOS	0	52
	LPS,NOS	52	52
Standard Care Biomarker	LPS,NOS	0	52
Biological Evidence Biomarker	LPS,NOS	12	52
Clinical Evidence Resistance	LPS,NOS	0	52
Out of indication Clinical Biomarker	LPS,NOS	36	52
Clinical Evidence Biomarker	LPS,NOS	0	52
Standard Care Resistance	LPS,NOS	0	52
FDA-recognized Biomarker	ES	43.9393939394	28.7878787879
	ES	28.7878787879	28.7878787879
Standard Care Biomarker	ES	0	28.7878787879
Biological Evidence Biomarker	ES	18.1818181818	28.7878787879
Clinical Evidence Resistance	ES	0	28.7878787879
Out of indication Clinical Biomarker	ES	9.09090909091	28.7878787879
Clinical Evidence Biomarker	ES	0	28.7878787879
Standard Care Resistance	ES	0	28.7878787879
FDA-recognized Biomarker	URC/EL	1.72413793103	74.1379310345
	URC/EL	74.1379310345	74.1379310345
Standard Care Biomarker	URC/EL	0	74.1379310345
Biological Evidence Biomarker	URC/EL	13.7931034483	74.1379310345
Clinical Evidence Resistance	URC/EL	0	74.1379310345
Out of indication Clinical Biomarker	URC/EL	10.3448275862	74.1379310345
Clinical Evidence Biomarker	URC/EL	0	74.1379310345
Standard Care Resistance	URC/EL	0	74.1379310345
FDA-recognized Biomarker	PLEO-LPS	3.125	51.5625
	PLEO-LPS	51.5625	51.5625
Standard Care Biomarker	PLEO-LPS	0	51.5625
Biological Evidence Biomarker	PLEO-LPS	18.75	51.5625
Clinical Evidence Resistance	PLEO-LPS	0	51.5625
Out of indication Clinical Biomarker	PLEO-LPS	25	51.5625
Clinical Evidence Biomarker	PLEO-LPS	0	51.5625
Standard Care Resistance	PLEO-LPS	1.5625	51.5625
FDA-recognized Biomarker	GRANULAR CELL	0	80
	GRANULAR CELL	80	80
Standard Care Biomarker	GRANULAR CELL	0	80
Biological Evidence Biomarker	GRANULAR CELL	0	80
Clinical Evidence Resistance	GRANULAR CELL	0	80
Out of indication Clinical Biomarker	GRANULAR CELL	20	80
Clinical Evidence Biomarker	GRANULAR CELL	0	80
Standard Care Resistance	GRANULAR CELL	0	80
FDA-recognized Biomarker	ANGIOSARCOMA	14.950166113	38.5382059801
	ANGIOSARCOMA	38.5382059801	38.5382059801
Standard Care Biomarker	ANGIOSARCOMA	0	38.5382059801
Biological Evidence Biomarker	ANGIOSARCOMA	9.63455149502	38.5382059801
Clinical Evidence Resistance	ANGIOSARCOMA	0	38.5382059801
Out of indication Clinical Biomarker	ANGIOSARCOMA	36.2126245847	38.5382059801
Clinical Evidence Biomarker	ANGIOSARCOMA	0	38.5382059801
Standard Care Resistance	ANGIOSARCOMA	0.664451827243	38.5382059801
FDA-recognized Biomarker	SS	1.1583011583	82.2393822394
	SS	82.2393822394	82.2393822394
Standard Care Biomarker	SS	0	82.2393822394
Biological Evidence Biomarker	SS	4.6332046332	82.2393822394
Clinical Evidence Resistance	SS	0	82.2393822394
Out of indication Clinical Biomarker	SS	11.1969111969	82.2393822394
Clinical Evidence Biomarker	SS	0	82.2393822394
Standard Care Resistance	SS	0.772200772201	82.2393822394
FDA-recognized Biomarker	OFT	7.69230769231	46.1538461538
	OFT	46.1538461538	46.1538461538
Standard Care Biomarker	OFT	0	46.1538461538
Biological Evidence Biomarker	OFT	23.0769230769	46.1538461538
Clinical Evidence Resistance	OFT	0	46.1538461538
Out of indication Clinical Biomarker	OFT	23.0769230769	46.1538461538
Clinical Evidence Biomarker	OFT	0	46.1538461538
Standard Care Resistance	OFT	0	46.1538461538
FDA-recognized Biomarker	ES-OSTEOSARCOMA	0	48
	ES-OSTEOSARCOMA	48	48
Standard Care Biomarker	ES-OSTEOSARCOMA	0	48
Biological Evidence Biomarker	ES-OSTEOSARCOMA	20	48
Clinical Evidence Resistance	ES-OSTEOSARCOMA	0	48
Out of indication Clinical Biomarker	ES-OSTEOSARCOMA	32	48
Clinical Evidence Biomarker	ES-OSTEOSARCOMA	0	48
Standard Care Resistance	ES-OSTEOSARCOMA	0	48
FDA-recognized Biomarker	PEComa	2.7027027027	43.2432432432
	PEComa	43.2432432432	43.2432432432
Standard Care Biomarker	PEComa	0	43.2432432432
Biological Evidence Biomarker	PEComa	10.8108108108	43.2432432432
Clinical Evidence Resistance	PEComa	0	43.2432432432
Out of indication Clinical Biomarker	PEComa	13.5135135135	43.2432432432
Clinical Evidence Biomarker	PEComa	29.7297297297	43.2432432432
Standard Care Resistance	PEComa	0	43.2432432432
FDA-recognized Biomarker	DESMOID	0	91.6666666667
	DESMOID	91.6666666667	91.6666666667
Standard Care Biomarker	DESMOID	0	91.6666666667
Biological Evidence Biomarker	DESMOID	4.16666666667	91.6666666667
Clinical Evidence Resistance	DESMOID	0	91.6666666667
Out of indication Clinical Biomarker	DESMOID	4.16666666667	91.6666666667
Clinical Evidence Biomarker	DESMOID	0	91.6666666667
Standard Care Resistance	DESMOID	0	91.6666666667
FDA-recognized Biomarker	FIBROSARCOMA	15.3846153846	38.4615384615
	FIBROSARCOMA	38.4615384615	38.4615384615
Standard Care Biomarker	FIBROSARCOMA	0	38.4615384615
Biological Evidence Biomarker	FIBROSARCOMA	13.4615384615	38.4615384615
Clinical Evidence Resistance	FIBROSARCOMA	0	38.4615384615
Out of indication Clinical Biomarker	FIBROSARCOMA	30.7692307692	38.4615384615
Clinical Evidence Biomarker	FIBROSARCOMA	0	38.4615384615
Standard Care Resistance	FIBROSARCOMA	1.92307692308	38.4615384615
FDA-recognized Biomarker	EWING	0.338983050847	71.5254237288
	EWING	71.5254237288	71.5254237288
Standard Care Biomarker	EWING	0	71.5254237288
Biological Evidence Biomarker	EWING	17.9661016949	71.5254237288
Clinical Evidence Resistance	EWING	0	71.5254237288
Out of indication Clinical Biomarker	EWING	9.49152542373	71.5254237288
Clinical Evidence Biomarker	EWING	0	71.5254237288
Standard Care Resistance	EWING	0.677966101695	71.5254237288
FDA-recognized Biomarker	W/D-DLPS	0.900900900901	2.92792792793
	W/D-DLPS	2.92792792793	2.92792792793
Standard Care Biomarker	W/D-DLPS	0	2.92792792793
Biological Evidence Biomarker	W/D-DLPS	76.8018018018	2.92792792793
Clinical Evidence Resistance	W/D-DLPS	0	2.92792792793
Out of indication Clinical Biomarker	W/D-DLPS	19.3693693694	2.92792792793
Clinical Evidence Biomarker	W/D-DLPS	0	2.92792792793
Standard Care Resistance	W/D-DLPS	0	2.92792792793
FDA-recognized Biomarker	UPS/MFH-BONE	4.34782608696	65.2173913043
	UPS/MFH-BONE	65.2173913043	65.2173913043
Standard Care Biomarker	UPS/MFH-BONE	0	65.2173913043
Biological Evidence Biomarker	UPS/MFH-BONE	17.3913043478	65.2173913043
Clinical Evidence Resistance	UPS/MFH-BONE	0	65.2173913043
Out of indication Clinical Biomarker	UPS/MFH-BONE	8.69565217391	65.2173913043
Clinical Evidence Biomarker	UPS/MFH-BONE	0	65.2173913043
Standard Care Resistance	UPS/MFH-BONE	4.34782608696	65.2173913043
FDA-recognized Biomarker	MPNST	13.7931034483	13.3004926108
	MPNST	13.3004926108	13.3004926108
Standard Care Biomarker	MPNST	0	13.3004926108
Biological Evidence Biomarker	MPNST	14.2857142857	13.3004926108
Clinical Evidence Resistance	MPNST	0	13.3004926108
Out of indication Clinical Biomarker	MPNST	58.1280788177	13.3004926108
Clinical Evidence Biomarker	MPNST	0	13.3004926108
Standard Care Resistance	MPNST	0.492610837438	13.3004926108
FDA-recognized Biomarker	ASPS	0	84.9056603774
	ASPS	84.9056603774	84.9056603774
Standard Care Biomarker	ASPS	0	84.9056603774
Biological Evidence Biomarker	ASPS	9.43396226415	84.9056603774
Clinical Evidence Resistance	ASPS	0	84.9056603774
Out of indication Clinical Biomarker	ASPS	5.66037735849	84.9056603774
Clinical Evidence Biomarker	ASPS	0	84.9056603774
Standard Care Resistance	ASPS	0	84.9056603774
FDA-recognized Biomarker	LGFMS/SEF	0	74.1379310345
	LGFMS/SEF	74.1379310345	74.1379310345
Standard Care Biomarker	LGFMS/SEF	0	74.1379310345
Biological Evidence Biomarker	LGFMS/SEF	17.2413793103	74.1379310345
Clinical Evidence Resistance	LGFMS/SEF	0	74.1379310345
Out of indication Clinical Biomarker	LGFMS/SEF	8.62068965517	74.1379310345
Clinical Evidence Biomarker	LGFMS/SEF	0	74.1379310345
Standard Care Resistance	LGFMS/SEF	0	74.1379310345
FDA-recognized Biomarker	UT-LMS	2.03327171904	54.3438077634
	UT-LMS	54.3438077634	54.3438077634
Standard Care Biomarker	UT-LMS	0	54.3438077634
Biological Evidence Biomarker	UT-LMS	18.1146025878	54.3438077634
Clinical Evidence Resistance	UT-LMS	0	54.3438077634
Out of indication Clinical Biomarker	UT-LMS	25.5083179298	54.3438077634
Clinical Evidence Biomarker	UT-LMS	0	54.3438077634
Standard Care Resistance	UT-LMS	0	54.3438077634
FDA-recognized Biomarker	UPS/MFH	11.5501519757	44.0729483283
	UPS/MFH	44.0729483283	44.0729483283
Standard Care Biomarker	UPS/MFH	0	44.0729483283
Biological Evidence Biomarker	UPS/MFH	14.5896656535	44.0729483283
Clinical Evidence Resistance	UPS/MFH	0	44.0729483283
Out of indication Clinical Biomarker	UPS/MFH	29.4832826748	44.0729483283
Clinical Evidence Biomarker	UPS/MFH	0	44.0729483283
Standard Care Resistance	UPS/MFH	0.303951367781	44.0729483283
FDA-recognized Biomarker	MYXOFIBROSARCOMA	7.69230769231	37.6068376068
	MYXOFIBROSARCOMA	37.6068376068	37.6068376068
Standard Care Biomarker	MYXOFIBROSARCOMA	0	37.6068376068
Biological Evidence Biomarker	MYXOFIBROSARCOMA	18.8034188034	37.6068376068
Clinical Evidence Resistance	MYXOFIBROSARCOMA	0	37.6068376068
Out of indication Clinical Biomarker	MYXOFIBROSARCOMA	35.8974358974	37.6068376068
Clinical Evidence Biomarker	MYXOFIBROSARCOMA	0	37.6068376068
Standard Care Resistance	MYXOFIBROSARCOMA	0	37.6068376068
FDA-recognized Biomarker	KS	0	84.6153846154
	KS	84.6153846154	84.6153846154
Standard Care Biomarker	KS	0	84.6153846154
Biological Evidence Biomarker	KS	0	84.6153846154
Clinical Evidence Resistance	KS	0	84.6153846154
Out of indication Clinical Biomarker	KS	15.3846153846	84.6153846154
Clinical Evidence Biomarker	KS	0	84.6153846154
Standard Care Resistance	KS	0	84.6153846154
FDA-recognized Biomarker	E-RMS	0	31.5789473684
	E-RMS	31.5789473684	31.5789473684
Standard Care Biomarker	E-RMS	0	31.5789473684
Biological Evidence Biomarker	E-RMS	11.8421052632	31.5789473684
Clinical Evidence Resistance	E-RMS	0	31.5789473684
Out of indication Clinical Biomarker	E-RMS	46.0526315789	31.5789473684
Clinical Evidence Biomarker	E-RMS	0	31.5789473684
Standard Care Resistance	E-RMS	10.5263157895	31.5789473684
FDA-recognized Biomarker	CHORDOMA	0	42.1052631579
	CHORDOMA	42.1052631579	42.1052631579
Standard Care Biomarker	CHORDOMA	0	42.1052631579
Biological Evidence Biomarker	CHORDOMA	36.8421052632	42.1052631579
Clinical Evidence Resistance	CHORDOMA	0	42.1052631579
Out of indication Clinical Biomarker	CHORDOMA	21.0526315789	42.1052631579
Clinical Evidence Biomarker	CHORDOMA	0	42.1052631579
Standard Care Resistance	CHORDOMA	0	42.1052631579
FDA-recognized Biomarker	CCS	1.92307692308	63.4615384615
	CCS	63.4615384615	63.4615384615
Standard Care Biomarker	CCS	0	63.4615384615
Biological Evidence Biomarker	CCS	21.1538461538	63.4615384615
Clinical Evidence Resistance	CCS	0	63.4615384615
Out of indication Clinical Biomarker	CCS	13.4615384615	63.4615384615
Clinical Evidence Biomarker	CCS	0	63.4615384615
Standard Care Resistance	CCS	0	63.4615384615
FDA-recognized Biomarker	PLEO-RMS	6.89655172414	31.0344827586
	PLEO-RMS	31.0344827586	31.0344827586
Standard Care Biomarker	PLEO-RMS	0	31.0344827586
Biological Evidence Biomarker	PLEO-RMS	17.2413793103	31.0344827586
Clinical Evidence Resistance	PLEO-RMS	0	31.0344827586
Out of indication Clinical Biomarker	PLEO-RMS	44.8275862069	31.0344827586
Clinical Evidence Biomarker	PLEO-RMS	0	31.0344827586
Standard Care Resistance	PLEO-RMS	0	31.0344827586
FDA-recognized Biomarker	MRT	0	30
	MRT	30	30
Standard Care Biomarker	MRT	0	30
Biological Evidence Biomarker	MRT	70	30
Clinical Evidence Resistance	MRT	0	30
Out of indication Clinical Biomarker	MRT	0	30
Clinical Evidence Biomarker	MRT	0	30
Standard Care Resistance	MRT	0	30
FDA-recognized Biomarker	A-RMS	0	81.5789473684
	A-RMS	81.5789473684	81.5789473684
Standard Care Biomarker	A-RMS	0	81.5789473684
Biological Evidence Biomarker	A-RMS	6.14035087719	81.5789473684
Clinical Evidence Resistance	A-RMS	0	81.5789473684
Out of indication Clinical Biomarker	A-RMS	11.4035087719	81.5789473684
Clinical Evidence Biomarker	A-RMS	0	81.5789473684
Standard Care Resistance	A-RMS	0.877192982456	81.5789473684
FDA-recognized Biomarker	RMS,NOS	2.81690140845	44.3661971831
	RMS,NOS	44.3661971831	44.3661971831
Standard Care Biomarker	RMS,NOS	0	44.3661971831
Biological Evidence Biomarker	RMS,NOS	8.45070422535	44.3661971831
Clinical Evidence Resistance	RMS,NOS	0	44.3661971831
Out of indication Clinical Biomarker	RMS,NOS	40.1408450704	44.3661971831
Clinical Evidence Biomarker	RMS,NOS	0	44.3661971831
Standard Care Resistance	RMS,NOS	4.22535211268	44.3661971831
FDA-recognized Biomarker	MYX-LPS	0.740740740741	43.7037037037
	MYX-LPS	43.7037037037	43.7037037037
Standard Care Biomarker	MYX-LPS	0	43.7037037037
Biological Evidence Biomarker	MYX-LPS	7.40740740741	43.7037037037
Clinical Evidence Resistance	MYX-LPS	0	43.7037037037
Out of indication Clinical Biomarker	MYX-LPS	48.1481481481	43.7037037037
Clinical Evidence Biomarker	MYX-LPS	0	43.7037037037
Standard Care Resistance	MYX-LPS	0	43.7037037037
FDA-recognized Biomarker	DSRCT	1	80
	DSRCT	80	80
Standard Care Biomarker	DSRCT	0	80
Biological Evidence Biomarker	DSRCT	9	80
Clinical Evidence Resistance	DSRCT	0	80
Out of indication Clinical Biomarker	DSRCT	10	80
Clinical Evidence Biomarker	DSRCT	0	80
Standard Care Resistance	DSRCT	0	80
FDA-recognized Biomarker	SFT	0	86.6666666667
	SFT	86.6666666667	86.6666666667
Standard Care Biomarker	SFT	0	86.6666666667
Biological Evidence Biomarker	SFT	5.55555555556	86.6666666667
Clinical Evidence Resistance	SFT	0	86.6666666667
Out of indication Clinical Biomarker	SFT	7.77777777778	86.6666666667
Clinical Evidence Biomarker	SFT	0	86.6666666667
Standard Care Resistance	SFT	0	86.6666666667
