# Supplementary material for: Clinical genomic profiling in the management of patients with soft tissue and bone sarcoma
Source: Nat Commun. 2022 Jun 15;13:3406. doi: 10.1038/s41467-022-30496-0 (PMC9200814; doi:10.1038/s41467-022-30496-0)
Supplement: Supplementary file 4 — Source Data [file 41467_2022_30496_MOESM4_ESM.zip › src/fig3_protein_data.txt]

Transcript	Protein.Length	Domain.Start	Domain.End	Name	Full.Name	Text.x
NM_002530	825	103	162	LRR_8	Leucine rich repeat	132.5
NM_006180	838	91	150	LRR_8	Leucine rich repeat	120.5
NM_002530	825	31	58	LRRNT	Leucine rich repeat N-terminal domain	44.5
NM_006180	838	31	60	LRRNT	Leucine rich repeat N-terminal domain	45.5
NM_004304	1620	726	992	Gly_rich	Glycine rich protein	859
NM_002529	796	510	781	Pkinase_Tyr	Protein tyrosine kinase	645.5
NM_002529	796	151	192	TPKR_C2	Tyrosine-protein kinase receptor C2 Ig-like domain	171.5
NM_023110	822	38	116	ig	Immunoglobulin domain	77
NM_023110	822	160	247	I-set	Immunoglobulin I-set domain	203.5
NM_023110	822	259	358	I-set	Immunoglobulin I-set domain	308.5
NM_023110	822	478	754	Pkinase_Tyr	Protein tyrosine kinase	616
NM_004333	766	235	282	C1_1	Phorbol esters/diacylglycerol binding domain (C1 domain)	258.5
NM_004333	766	156	225	RBD	Raf-like Ras-binding domain	190.5
NM_004333	766	457	714	Pkinase_Tyr	Protein tyrosine kinase	585.5
NM_002530	825	214	299	ig	Immunoglobulin domain	256.5
NM_002530	825	316	392	I-set	Immunoglobulin I-set domain	354
NM_002530	825	538	810	Pkinase_Tyr	Protein tyrosine kinase	674
NM_002530	825	163	208	TPKR_C2	Tyrosine-protein kinase receptor C2 Ig-like domain	185.5
NM_006180	838	197	283	I-set	Immunoglobulin I-set domain	240
NM_006180	838	298	377	I-set	Immunoglobulin I-set domain	340
NM_006180	838	554	823	Pkinase_Tyr	Protein tyrosine kinase	688.5
NM_006180	838	151	195	TRKR_C2	Tyrosine-protein kinase receptor C2 Ig-like domain	173
NM_004304	1620	266	426	MAM	MAM domain, meprin/A5/mu	346
NM_004304	1620	480	635	MAM	MAM domain, meprin/A5/mu	557.5
NM_004304	1620	1116	1383	Pkinase_Tyr	Protein tyrosine kinase	1249.5
NM_002530	825	0.333333333	82.66666667	exon	exon	42
NM_002530	825	83	107.6666667	exon	exon	95.5
NM_002530	825	108	131.6666667	exon	exon	120
NM_002530	825	132	154.6666667	exon	exon	143.5
NM_002530	825	155	207.3333333	exon	exon	181.5
NM_002530	825	207.6666667	255	exon	exon	231.5
NM_002530	825	255.3333333	302.3333333	exon	exon	279.5
NM_002530	825	302.6666667	401.3333333	exon	exon	352.5
NM_002530	825	401.6666667	409.3333333	exon	exon	406
NM_002530	825	409.6666667	431	exon	exon	420.5
NM_002530	825	431.3333333	465.3333333	exon	exon	449
NM_002530	825	465.6666667	528.3333333	exon	exon	497.5
NM_002530	825	528.6666667	572	exon	exon	550.5
NM_002530	825	572.3333333	629.6666667	exon	exon	601.5
NM_002530	825	630	711	exon	exon	670.5
NM_002530	825	711.3333333	764	exon	exon	738
NM_002530	825	764.3333333	825	exon	exon	795
NM_023110	822	0.333333333	30.33333333	exon	exon	16
NM_023110	822	30.66666667	119.3333333	exon	exon	75.5
NM_023110	822	119.6666667	149.3333333	exon	exon	135
NM_023110	822	149.6666667	207	exon	exon	178.5
NM_023110	822	207.3333333	248.3333333	exon	exon	228.5
NM_023110	822	248.6666667	312	exon	exon	280.5
NM_023110	822	312.3333333	360.3333333	exon	exon	337
NM_023110	822	360.6666667	428	exon	exon	394.5
NM_023110	822	428.3333333	476.6666667	exon	exon	453
NM_023110	822	477	517.3333333	exon	exon	497.5
NM_023110	822	517.6666667	554.3333333	exon	exon	536.5
NM_023110	822	554.6666667	618	exon	exon	586.5
NM_023110	822	618.3333333	659	exon	exon	639
NM_023110	822	659.3333333	682.6666667	exon	exon	671.5
NM_023110	822	683	728.6666667	exon	exon	706
NM_023110	822	729	764	exon	exon	746.5
NM_023110	822	764.3333333	822	exon	exon	793.5
NM_004333	766	0.333333333	46	exon	exon	23.5
NM_004333	766	46.33333333	80	exon	exon	63.5
NM_004333	766	80.33333333	168	exon	exon	124.5
NM_004333	766	168.3333333	202.6666667	exon	exon	186
NM_004333	766	203	237	exon	exon	220
NM_004333	766	237.3333333	286.6666667	exon	exon	262.5
NM_004333	766	287	326.6666667	exon	exon	307
NM_004333	766	327	380	exon	exon	353.5
NM_004333	766	380.3333333	392.3333333	exon	exon	387
NM_004333	766	392.6666667	438	exon	exon	415.5
NM_004333	766	438.3333333	477.3333333	exon	exon	458.5
NM_004333	766	477.6666667	505.6666667	exon	exon	492
NM_004333	766	506	564.6666667	exon	exon	535.5
NM_004333	766	565	580.3333333	exon	exon	573
NM_004333	766	580.6666667	620	exon	exon	600.5
NM_004333	766	620.3333333	664	exon	exon	642.5
NM_004333	766	664.3333333	709	exon	exon	687
NM_004333	766	709.3333333	766	exon	exon	738
NM_004304	1620	0.333333333	222.3333333	exon	exon	112
NM_004304	1620	222.6666667	262.3333333	exon	exon	243
NM_004304	1620	262.6666667	317.3333333	exon	exon	290.5
NM_004304	1620	317.6666667	384.6666667	exon	exon	351.5
NM_004304	1620	385	427.3333333	exon	exon	406.5
NM_004304	1620	427.6666667	471.3333333	exon	exon	450
NM_004304	1620	471.6666667	515.3333333	exon	exon	494
NM_004304	1620	515.6666667	549	exon	exon	532.5
NM_004304	1620	549.3333333	605.6666667	exon	exon	578
NM_004304	1620	606	637.3333333	exon	exon	622
NM_004304	1620	637.6666667	680.3333333	exon	exon	659.5
NM_004304	1620	680.6666667	734.6666667	exon	exon	708
NM_004304	1620	735	785	exon	exon	760
NM_004304	1620	785.3333333	829	exon	exon	807.5
NM_004304	1620	829.3333333	877.3333333	exon	exon	854
NM_004304	1620	877.6666667	938.3333333	exon	exon	908.5
NM_004304	1620	938.6666667	971.3333333	exon	exon	955.5
NM_004304	1620	971.6666667	1022.333333	exon	exon	997.5
NM_004304	1620	1022.666667	1057.333333	exon	exon	1040.5
NM_004304	1620	1057.666667	1119.666667	exon	exon	1089
NM_004304	1620	1120	1150	exon	exon	1135
NM_004304	1620	1150.333333	1171.666667	exon	exon	1161.5
NM_004304	1620	1172	1215	exon	exon	1193.5
NM_004304	1620	1215.333333	1247.666667	exon	exon	1232
NM_004304	1620	1248	1278.666667	exon	exon	1263.5
NM_004304	1620	1279	1312.666667	exon	exon	1296
NM_004304	1620	1313	1357.666667	exon	exon	1335.5
NM_004304	1620	1358	1388	exon	exon	1373
NM_004304	1620	1388.333333	1620	exon	exon	1504.5
NM_002529	796	0.333333333	70.66666667	exon	exon	36
NM_002529	796	71	95.66666667	exon	exon	83.5
NM_002529	796	96	119.6666667	exon	exon	108
NM_002529	796	120	142.6666667	exon	exon	131.5
NM_002529	796	143	191.3333333	exon	exon	167.5
NM_002529	796	191.6666667	239	exon	exon	215.5
NM_002529	796	239.3333333	283.3333333	exon	exon	262
NM_002529	796	283.6666667	392.3333333	exon	exon	338.5
NM_002529	796	392.6666667	398.3333333	exon	exon	396
NM_002529	796	398.6666667	417	exon	exon	408
NM_002529	796	417.3333333	451.3333333	exon	exon	435
NM_002529	796	451.6666667	500.3333333	exon	exon	476.5
NM_002529	796	500.6666667	544	exon	exon	522.5
NM_002529	796	544.3333333	601.6666667	exon	exon	573.5
NM_002529	796	602	682	exon	exon	642
NM_002529	796	682.3333333	735	exon	exon	709
NM_002529	796	735.3333333	796	exon	exon	766
NM_006180	838	0.333333333	70.66666667	exon	exon	36
NM_006180	838	71	95.66666667	exon	exon	83.5
NM_006180	838	96	119.6666667	exon	exon	108
NM_006180	838	120	142.6666667	exon	exon	131.5
NM_006180	838	143	194.3333333	exon	exon	169
NM_006180	838	194.6666667	240	exon	exon	217.5
NM_006180	838	240.3333333	284.3333333	exon	exon	263
NM_006180	838	284.6666667	386.3333333	exon	exon	336
NM_006180	838	386.6666667	398.3333333	exon	exon	393
NM_006180	838	398.6666667	432	exon	exon	415.5
NM_006180	838	432.3333333	465.3333333	exon	exon	449.5
NM_006180	838	465.6666667	481.3333333	exon	exon	474
NM_006180	838	481.6666667	544.3333333	exon	exon	513.5
NM_006180	838	544.6666667	588	exon	exon	566.5
NM_006180	838	588.3333333	645.6666667	exon	exon	617.5
NM_006180	838	646	724	exon	exon	685
NM_006180	838	724.3333333	777	exon	exon	751
NM_006180	838	777.3333333	838	exon	exon	808
