# Supplementary material for: Clinical genomic profiling in the management of patients with soft tissue and bone sarcoma
Source: Nat Commun. 2022 Jun 15;13:3406. doi: 10.1038/s41467-022-30496-0 (PMC9200814; doi:10.1038/s41467-022-30496-0)
Supplement: Supplementary file 4 — Source Data [file 41467_2022_30496_MOESM4_ESM.zip › src/fig3b_data.txt]

value	Codon	Partner
1	208	MED13L
1	237	MEMO1
1	262	WDR92
1	690	TNS1
1	693	TNS1
1	697	TNS1
1	698	TNS1
1	701	TNS1
1	702	TNS1
1	708	TNS1
1	745	EML4
1	746	TNS1
1	751	TNS1
1	959	TNS1
1	971	CLTC
1	987	ACTG2
1	999	TNS1
1	1014	ACTG2
1	1022	ACTG2
1	1041	COL3A1
1	1042	NRP2
1	1046	IGFBP5
1	1057	RANBP2
1	1080	EML4
1	1082	DCTN1
1	1083	EEF1G
1	1084	DCTN1
1	1085	CLTC
1	1088	DCTN1
2	1057	STRN
2	1082	RANBP2
2	1084	EML4
3	1057	TNS1
3	1082	TNS1
3	1084	CLTC
4	1057	CEP68
4	1082	TPM4
4	1084	VCL
6	1082	EML4
7	1057	CLTC
7	1082	MYH9
8	1057	DCTN1
8	1082	PPFIBP1
9	1057	EML4
9	1082	TNS1
10	1057	NPM1
11	1057	NRXN1
12	1057	SEC31A
13	1057	TPM3
15	1057	TPM4
