# Supplementary material for: Clinical genomic profiling in the management of patients with soft tissue and bone sarcoma
Source: Nat Commun. 2022 Jun 15;13:3406. doi: 10.1038/s41467-022-30496-0 (PMC9200814; doi:10.1038/s41467-022-30496-0)
Supplement: Supplementary file 4 — Source Data [file 41467_2022_30496_MOESM4_ESM.zip › src/fig4c_data.txt]

TMB	gLOH	MMRD or HRD
100.124994752	15.18	Neither
4.84475781056	8.8	Neither
2.42237890528	4.94	Neither
1.61491927019	0.21	Neither
1.61491927019	3.02	Neither
0	16.33	Neither
1.61491927019	16.73	Neither
0	0.03	Neither
4.03729817546	9.93	Neither
3.22983854037	0.47	Neither
5.65221744565	4.84	Neither
0	2.27	Neither
1.61491927019	12.63	Neither
6.45967708074	18.93	MMRD
0	1.3	Neither
4.03729817546	17.77	Neither
8.07459635093	3.8	Neither
16.9566523369	11.24	Neither
4.03729817546	27.46	Neither
0.807459635093	14.57	Neither
0.807459635093	10.18	Neither
3.22983854037	1.5	Neither
0.807459635093	0.87	Neither
2.42237890528	10.41	Neither
0.807459635093	0	Neither
4.03729817546	11.81	Neither
0.807459635093	11.05	Neither
0	5.76	Neither
3.22983854037	12.69	Neither
0.807459635093	10.07	Neither
2.42237890528	0.37	Neither
2.42237890528	11.6	Neither
33.9133046739	20.21	Neither
4.84475781056	1.44	Neither
15.3417330668	8.17	Neither
1.61491927019	0.55	Neither
1.61491927019	4.13	Neither
0.807459635093	6.19	Neither
2.42237890528	12.16	Neither
8.07459635093	16.15	Neither
0	3.44	Neither
0.807459635093	31.24	Neither
6.45967708074	8.68	Neither
2.42237890528	4.32	Neither
4.84475781056	13.79	Neither
1.61491927019	0	Neither
4.84475781056	1.92	Neither
0.807459635093	3.19	Neither
1.61491927019	9.18	Neither
1.61491927019	5.2	Neither
0.807459635093	0.25	Neither
0	1.14	Neither
0.807459635093	18.58	Neither
0.807459635093	5.42	Neither
9.68951562111	6.83	Neither
12.9193541615	17.38	MMRD
2.42237890528	21.66	Neither
4.03729817546	10.07	Neither
1.61491927019	6.8	Neither
8.07459635093	1.22	Neither
1.61491927019	18.08	Neither
1.61491927019	3.32	Neither
1.61491927019	25.39	Neither
0.807459635093	20.08	Neither
2.42237890528	11.85	HRD
0.807459635093	0.28	Neither
1.61491927019	0.9	Neither
0.807459635093	14.97	Neither
1.61491927019	18.99	Neither
2.42237890528	1.73	Neither
8.07459635093	9.76	Neither
2.42237890528	1.85	HRD
2.42237890528	15.73	Neither
4.84475781056	18.93	Neither
5.65221744565	18.81	Neither
3.22983854037	6.25	Neither
3.22983854037	1.85	Neither
0	11.57	Neither
0	21.85	Neither
21.8014101475	18.27	Both
4.84475781056	20.91	Neither
0.807459635093	6.57	Neither
0.807459635093	0	Neither
0.807459635093	12.48	Neither
1.61491927019	1.37	Neither
4.03729817546	46.43	Neither
3.22983854037	0	Neither
3.22983854037	12.04	Neither
2.42237890528	12.15	Neither
0.807459635093	1.64	Neither
3.22983854037	21.27	Neither
1.61491927019	12.26	Neither
2.42237890528	3.99	HRD
6.45967708074	3.06	Neither
1.61491927019	5.32	Neither
1.61491927019	6.7	Neither
0	2.62	Neither
9.68951562111	1.82	Neither
0.807459635093	24.6	Neither
8.07459635093	1.33	Neither
0.807459635093	2.03	Neither
3.22983854037	18.2	Neither
0.807459635093	19.26	Neither
7.26713671584	8.91	Neither
1.61491927019	4.84	HRD
4.84475781056	8.44	Neither
1.61491927019	20.82	Neither
2.42237890528	3.94	Neither
0	2.12	Neither
0.807459635093	7.71	Neither
1.61491927019	13.13	Neither
2.42237890528	8.48	Neither
2.42237890528	3.92	Neither
0.807459635093	4.12	Neither
3.22983854037	0.87	Neither
0	2.3	Neither
2.42237890528	23.08	HRD
5.65221744565	13.92	Neither
0.807459635093	11.15	Neither
1.61491927019	16.29	Neither
1.61491927019	4.5	Neither
3.22983854037	18.11	Neither
4.03729817546	7.87	Neither
1.61491927019	13.81	Neither
3.22983854037	13.82	Neither
1.61491927019	47.75	Neither
3.22983854037	1.6	Neither
150.994951762	9.28	MMRD
0	1.57	Neither
1.61491927019	10.96	Neither
1.61491927019	0.68	Neither
2.42237890528	30.28	Neither
0.807459635093	0.45	Neither
1.61491927019	3.76	Neither
1.61491927019	4.11	Neither
3.22983854037	9.8	Neither
2.42237890528	3.57	Neither
5.65221744565	14.28	Neither
1.61491927019	10.95	Neither
4.03729817546	8.08	Neither
1.61491927019	7.28	Neither
1.61491927019	0	Neither
0.807459635093	12.65	Neither
4.84475781056	1.9	Neither
2.42237890528	1.94	Neither
2.42237890528	12.99	Neither
12.9193541615	0.49	Neither
2.42237890528	27.63	Neither
2.42237890528	5.56	Neither
20.1864908773	5.86	HRD
0.807459635093	2.05	Neither
4.03729817546	20.14	Neither
3.22983854037	28.16	Neither
0.807459635093	9.99	Neither
2.42237890528	7.1	Neither
4.03729817546	28.59	Neither
0.807459635093	17.27	Neither
2.42237890528	5.44	Neither
2.42237890528	14.54	Neither
2.42237890528	17.09	Neither
2.42237890528	0.04	Neither
1.61491927019	1.73	Neither
3.22983854037	31.19	Neither
0.807459635093	4.82	Neither
1.61491927019	3.38	Neither
0.807459635093	9.09	Neither
1.61491927019	0.78	Neither
4.03729817546	21.38	Neither
1.61491927019	9.35	Neither
1.61491927019	13.04	Neither
8.88205598602	23.66	Neither
1.61491927019	11.27	Neither
0	12.65	Neither
2.42237890528	0.01	Neither
4.03729817546	8.32	Neither
3.22983854037	7.13	Neither
7.26713671584	6.22	Neither
0.807459635093	16.72	Neither
2.42237890528	0.33	Neither
0.807459635093	7.11	Neither
1.61491927019	1.54	Neither
0.807459635093	0.35	Neither
4.84475781056	15.52	Neither
2.42237890528	9.19	Neither
1.61491927019	5.56	Neither
4.84475781056	6.83	Neither
0	0.27	Neither
0	4.4	Neither
1.61491927019	8.12	Neither
1.61491927019	10.28	Neither
1.61491927019	14.71	Neither
3.22983854037	17.28	Neither
3.22983854037	8.95	Neither
1.61491927019	18.66	Neither
0.807459635093	0.9	Neither
4.03729817546	0.06	Neither
0.807459635093	11.38	Neither
5.65221744565	16.77	HRD
1.61491927019	4.98	Neither
2.42237890528	10.48	Neither
12.9193541615	9.92	Neither
0.807459635093	8.9	Neither
0.807459635093	4.37	Neither
3.22983854037	8.32	HRD
5.65221744565	9.45	Neither
5.65221744565	9.93	Neither
4.03729817546	12.92	Neither
2.42237890528	8.54	Neither
1.61491927019	20.97	Neither
6.45967708074	12.44	Neither
1.61491927019	8.69	Neither
3.22983854037	4.58	Neither
1.61491927019	15.16	Neither
1.61491927019	1.57	Neither
2.42237890528	10.92	Neither
8.88205598602	17.66	MMRD
0.807459635093	0.77	Neither
0.807459635093	6.76	Neither
0.807459635093	5.54	Neither
0.807459635093	0.6	Neither
0	0.01	Neither
4.03729817546	0.49	Neither
1.61491927019	10.8	Neither
0.807459635093	11.96	Neither
4.84475781056	8.93	Neither
0.807459635093	6.36	Neither
1.61491927019	2.01	Neither
4.03729817546	5.24	Neither
1.61491927019	4.45	Neither
0	12.14	Neither
2.42237890528	13.05	Neither
0.807459635093	22.64	Neither
2.42237890528	21.52	Neither
2.42237890528	0.36	Neither
0.807459635093	17.25	Neither
6.45967708074	7.17	Neither
1.61491927019	13.59	Neither
0.807459635093	24.21	Neither
1.61491927019	4.69	Neither
0.807459635093	6.1	Neither
4.03729817546	19.02	Neither
0.807459635093	19.68	Neither
8.88205598602	9.62	Neither
1.61491927019	18.57	Neither
3.22983854037	25.03	Neither
6.45967708074	24.86	Neither
5.65221744565	21.14	Neither
8.07459635093	5.51	Neither
3.22983854037	9.2	Neither
0.807459635093	27.26	Neither
1.61491927019	20.86	Neither
0.807459635093	14.43	Neither
0	0.22	HRD
2.42237890528	26.52	Neither
1.61491927019	18.78	Neither
0	10.04	Neither
0.807459635093	18.76	Neither
3.22983854037	12.68	Neither
1.61491927019	23.44	Neither
3.22983854037	8.2	Neither
4.84475781056	9.97	Neither
0.807459635093	18.79	HRD
4.03729817546	35.27	HRD
4.03729817546	13.54	Neither
4.84475781056	0	Neither
3.22983854037	16.06	Neither
2.42237890528	19.59	Neither
4.03729817546	6.48	Neither
0.807459635093	14.82	Neither
3.22983854037	21.55	Neither
4.03729817546	2.74	Neither
3.22983854037	1.17	Neither
0.807459635093	20.64	Neither
4.84475781056	10.09	Neither
4.03729817546	27.42	Neither
6.45967708074	16.38	Neither
0.807459635093	9.48	Neither
3.22983854037	10.09	Neither
0	10.34	Neither
2.42237890528	26.58	HRD
6.45967708074	1.58	Neither
3.22983854037	16.31	HRD
2.42237890528	18.91	Neither
2.42237890528	9.24	Neither
22.6088697826	13.9	Neither
3.22983854037	8.41	Neither
16.1491927019	10.48	Neither
0	0	Neither
13.7268137966	11.22	Neither
5.65221744565	19.17	Neither
3.22983854037	12.41	HRD
0	0.37	Neither
1.61491927019	19.43	Neither
3.22983854037	12.78	Neither
2.42237890528	10.78	Neither
4.03729817546	0.22	HRD
1.61491927019	7.2	Neither
3.22983854037	33.61	Neither
3.22983854037	6.95	Neither
3.22983854037	25.18	Neither
1.61491927019	17.42	Neither
2.42237890528	17.5	Neither
36.3356835792	13.33	Neither
0	16.38	Neither
2.42237890528	12.15	Neither
0	0.56	Neither
1.61491927019	3.6	Neither
2.42237890528	8.2	Neither
3.22983854037	6.74	Neither
1.61491927019	10.54	Neither
5.65221744565	20.29	Neither
2.42237890528	1.57	Neither
0	20.42	Neither
3.22983854037	8.86	Neither
0	0.88	Neither
4.03729817546	0	Neither
2.42237890528	19.63	Neither
5.65221744565	2.78	Neither
3.22983854037	30.86	Neither
4.84475781056	22.35	Neither
1.61491927019	4.94	Neither
0	0.41	Neither
4.84475781056	13.82	Neither
2.42237890528	4.57	Neither
0	15.92	Neither
2.42237890528	8.08	Neither
16.9566523369	4.92	Neither
1.61491927019	13.1	Neither
2.42237890528	0.42	Neither
3.22983854037	0	Neither
4.84475781056	12.23	Neither
3.22983854037	16.5	Neither
1.61491927019	11.43	Neither
0.807459635093	14.17	Neither
0	0.07	Neither
1.61491927019	0.96	Neither
2.42237890528	25.88	Neither
4.03729817546	17.16	Neither
0	1.23	Neither
0.807459635093	0.35	Neither
2.42237890528	2.01	Neither
1.61491927019	11.25	Neither
0.807459635093	10.19	Neither
3.22983854037	2.96	Neither
1.61491927019	15.26	Neither
6.45967708074	9.25	Neither
1.61491927019	20.9	Neither
3.22983854037	14.53	Neither
8.88205598602	18.36	Neither
3.22983854037	5.48	Neither
0.807459635093	3.36	Neither
0	3.25	Neither
1.61491927019	3.85	Neither
2.42237890528	18.48	Neither
1.61491927019	10.45	Neither
0.807459635093	13.82	Neither
0.807459635093	5.98	Neither
0.807459635093	21.44	Neither
1.61491927019	0	Neither
1.61491927019	2.67	Neither
6.45967708074	24.22	HRD
3.22983854037	3.53	Neither
1.61491927019	1.56	Neither
1.61491927019	7.26	Neither
4.03729817546	4.27	Neither
0	1.56	Neither
6.45967708074	40.91	Neither
0.807459635093	23.49	Neither
2.42237890528	0.62	Neither
2.42237890528	14.66	Neither
0	8.29	Neither
12.9193541615	1.9	Neither
2.42237890528	4.77	Neither
44.4102799301	3.55	Neither
18.5715716071	19.87	Neither
0.807459635093	2.01	Neither
4.03729817546	16.64	Neither
4.03729817546	17.69	Neither
0.807459635093	0	Neither
8.88205598602	3.61	Neither
2.42237890528	12.72	Neither
3.22983854037	13.37	Neither
7.26713671584	20.64	HRD
1.61491927019	1.57	Neither
0.807459635093	1.17	Neither
0	1.62	Neither
1.61491927019	23.62	Neither
1.61491927019	1.16	Neither
2.42237890528	16.87	Neither
2.42237890528	5.74	Neither
0	11.88	Neither
3.22983854037	12.92	Neither
0	11.74	Neither
1.61491927019	14.67	Neither
3.22983854037	25.95	Neither
1.61491927019	7.2	Neither
0.807459635093	0.47	Neither
0.807459635093	12	Neither
3.22983854037	2.05	Neither
2.42237890528	4.4	Neither
5.65221744565	17.3	Neither
2.42237890528	10.94	Neither
4.03729817546	0.67	Neither
0	0	Neither
16.9566523369	7.21	Neither
0.807459635093	7.16	Neither
5.65221744565	19.61	Neither
4.03729817546	20.26	Neither
3.22983854037	2.37	Neither
0.807459635093	3.92	Neither
2.42237890528	0.27	Neither
0.807459635093	1.83	Neither
0	2.13	Neither
4.03729817546	24.84	Neither
0.807459635093	11.02	Neither
4.03729817546	10.74	Neither
1.61491927019	4.82	Neither
19.3790312422	9.96	Neither
1.61491927019	5.94	Neither
0	0.17	Neither
2.42237890528	3.75	Neither
1.61491927019	16.63	Neither
1.61491927019	15.71	Neither
2.42237890528	4.06	Neither
0	8.47	Neither
5.65221744565	5.09	Neither
1.61491927019	0.42	Neither
0.807459635093	9.45	Neither
7.26713671584	1.13	Neither
2.42237890528	24.35	Neither
0.807459635093	3.37	Neither
1.61491927019	4.92	Neither
5.65221744565	9.82	Neither
2.42237890528	19.14	Neither
1.61491927019	3.82	Neither
8.07459635093	10.78	MMRD
20.1864908773	18.68	MMRD
1.61491927019	36.05	Neither
4.03729817546	6.93	Neither
0.807459635093	1.83	Neither
0.807459635093	2.12	Neither
1.61491927019	6	Neither
6.45967708074	8.24	Neither
3.22983854037	21.61	Neither
6.45967708074	15.4	Neither
2.42237890528	14.31	Neither
4.84475781056	5.89	Neither
1.61491927019	3.79	Neither
4.84475781056	9.99	Neither
3.22983854037	1.18	Neither
2.42237890528	9.31	Neither
0	0.31	Neither
3.22983854037	6.76	Neither
4.03729817546	1.16	Neither
4.03729817546	1.52	Neither
2.42237890528	13.93	Neither
1.61491927019	10.92	Neither
6.45967708074	0.68	Neither
1.61491927019	20.37	Neither
0.807459635093	12.14	Neither
1.61491927019	6.11	Neither
2.42237890528	14.74	Neither
1.61491927019	5.12	Neither
1.61491927019	10.4	Neither
4.03729817546	7.47	Neither
2.42237890528	11.56	Neither
0	5.36	Neither
2.42237890528	33.45	Neither
0.807459635093	0	Neither
4.03729817546	26.83	Neither
0.807459635093	18.6	Neither
4.03729817546	3.77	Neither
1.61491927019	4.03	Neither
2.42237890528	4.33	Neither
1.61491927019	16.69	Neither
2.42237890528	46.71	Neither
1.61491927019	11.97	Neither
4.03729817546	1.56	Neither
1.61491927019	18.84	HRD
0.807459635093	4.89	Neither
0.807459635093	1.34	Neither
1.61491927019	7.29	Neither
0.807459635093	13.18	Neither
1.61491927019	16.66	Neither
6.45967708074	11.96	Neither
8.07459635093	21.34	Neither
1.61491927019	17.7	Neither
3.22983854037	1.75	Neither
0.807459635093	0.93	Neither
0	14.62	Neither
3.22983854037	1.12	Neither
4.03729817546	23.25	Neither
12.1118945264	60.32	Neither
5.65221744565	12.11	Neither
3.22983854037	15.17	Neither
4.03729817546	2.05	Neither
4.03729817546	17.13	Neither
1.61491927019	20.73	Neither
0.807459635093	0	Neither
1.61491927019	15.67	Neither
2.42237890528	12.53	Neither
1.61491927019	18.83	Neither
3.22983854037	4.25	HRD
7.26713671584	31.93	Neither
2.42237890528	0.68	Neither
4.03729817546	3.36	Neither
0.807459635093	0.49	Neither
4.03729817546	14.03	Neither
5.65221744565	1.61	Neither
5.65221744565	22.68	Neither
2.42237890528	0.46	Neither
4.03729817546	3.32	Neither
25.838708323	2.69	Neither
2.42237890528	7.7	Neither
1.61491927019	24.5	Neither
2.42237890528	4.09	Neither
1.61491927019	2.09	Neither
3.22983854037	2.62	Neither
48.4475781056	6.23	Neither
0	9.18	Neither
4.03729817546	13.28	Neither
2.42237890528	35.9	Neither
2.42237890528	4.94	Neither
0	5.48	Neither
3.22983854037	0.63	Neither
2.42237890528	5.5	Neither
4.84475781056	12.8	Neither
3.22983854037	6.71	Neither
2.42237890528	1.44	Neither
4.03729817546	27.4	Neither
4.84475781056	6.79	Neither
20.1864908773	6.73	Neither
1.61491927019	7.15	Neither
2.42237890528	0.41	Neither
8.88205598602	0	Neither
1.61491927019	9.37	Neither
8.07459635093	8.58	Neither
0.807459635093	12.67	Neither
2.42237890528	4.43	Neither
0	17.38	Neither
0.807459635093	2.32	Neither
4.03729817546	0	Neither
1.61491927019	28.46	Neither
1.61491927019	11.51	MMRD
1.61491927019	2.25	Neither
1.61491927019	0.69	Neither
0	17.88	Neither
6.45967708074	17.06	HRD
4.03729817546	3.66	Neither
4.84475781056	4.98	Neither
3.22983854037	3.24	Neither
1.61491927019	2.75	Neither
1.61491927019	2.66	Neither
6.45967708074	12.05	Neither
0.807459635093	2.46	Neither
8.88205598602	13.02	Neither
0	3.1	Neither
1.61491927019	5.76	Neither
1.61491927019	1.77	Neither
4.03729817546	14.64	Neither
4.03729817546	10.88	Neither
0.807459635093	21.36	Neither
19.3790312422	18.39	Neither
0.807459635093	9.94	Neither
4.03729817546	29.55	Neither
4.84475781056	7.41	Neither
54.9072551863	6.23	Neither
2.42237890528	5.68	Neither
1.61491927019	12.95	Neither
0.807459635093	4.99	Neither
1.61491927019	10.2	Neither
4.03729817546	9.05	Neither
6.45967708074	22.95	Neither
2.42237890528	8.61	Neither
1.61491927019	3.79	Neither
4.03729817546	16.88	Neither
1.61491927019	7.13	Neither
1.61491927019	10.04	Neither
8.07459635093	17.65	Neither
4.84475781056	0.02	Neither
13.7268137966	25.58	MMRD
0	17.66	Neither
0	6.55	Neither
7.26713671584	13.62	Neither
4.84475781056	5.94	Neither
4.03729817546	0.2	Neither
1.61491927019	5.31	Neither
4.84475781056	0.1	Neither
2.42237890528	0.83	Neither
0.807459635093	1.56	Neither
2.42237890528	8.55	Neither
2.42237890528	0.26	Neither
0.807459635093	14.86	Neither
4.03729817546	13.13	Neither
6.45967708074	7.39	Neither
0.807459635093	13.5	Neither
4.03729817546	8.33	Neither
7.26713671584	15.6	Neither
2.42237890528	3.03	Neither
1.61491927019	2.26	Neither
1.61491927019	19.34	Neither
3.22983854037	4.25	Neither
0.807459635093	6.09	Neither
3.22983854037	3.26	Neither
5.65221744565	2.79	Neither
1.61491927019	4.38	Neither
4.84475781056	13.27	Neither
0.807459635093	0	Neither
2.42237890528	25.8	Neither
3.22983854037	8.88	Neither
0.807459635093	2.41	Neither
48.4475781056	7.86	Neither
1.61491927019	7.47	Neither
4.03729817546	22.7	Neither
1.61491927019	0.59	Neither
2.42237890528	15.01	Neither
1.61491927019	18.24	Neither
4.84475781056	4.41	Neither
8.88205598602	6.95	Neither
1.61491927019	0	Neither
0	12.08	Neither
0.807459635093	6.69	Neither
4.03729817546	20.81	Neither
3.22983854037	7.42	Neither
2.42237890528	18.6	Neither
2.42237890528	22.94	Neither
1.61491927019	7.76	Neither
3.22983854037	15.36	Neither
4.84475781056	28.2	Neither
4.03729817546	12.4	Neither
0.807459635093	15.38	Neither
1.61491927019	0.75	Neither
1.61491927019	6.17	Neither
2.42237890528	20.9	Neither
3.22983854037	13.52	Neither
1.61491927019	3.23	Neither
4.84475781056	4.26	Neither
4.84475781056	1.07	Neither
0	0.22	Neither
3.22983854037	21.72	Neither
1.61491927019	2.41	Neither
6.45967708074	9.13	Neither
0.807459635093	20.64	Neither
4.03729817546	19.34	MMRD
0.807459635093	12.73	Neither
5.65221744565	6.24	Neither
5.65221744565	18.12	Neither
0.807459635093	20.29	Neither
0.807459635093	3.82	Neither
2.42237890528	7.01	Neither
2.42237890528	9.07	Neither
7.26713671584	0.24	Neither
0	0.83	Neither
3.22983854037	1.49	Neither
1.61491927019	6.02	Neither
3.22983854037	0.66	Neither
0.807459635093	21.21	Neither
3.22983854037	6.59	Neither
4.03729817546	8.74	Neither
0	7.06	Neither
7.26713671584	9.64	Neither
1.61491927019	10.45	Neither
0.807459635093	1.53	Neither
3.22983854037	1.14	Neither
3.22983854037	6.55	Neither
1.61491927019	3.79	Neither
5.65221744565	26.66	Neither
3.22983854037	13.21	Neither
1.61491927019	31.14	Neither
0	13.65	Neither
0.807459635093	4.37	Neither
19.3790312422	24.01	MMRD
2.42237890528	12.53	Neither
0	24.6	Neither
6.45967708074	12.37	Neither
4.03729817546	2.31	Neither
5.65221744565	9.93	Neither
2.42237890528	1.53	Neither
5.65221744565	3.82	Neither
1.61491927019	10.06	Neither
53.2923359161	5.17	Neither
1.61491927019	23.15	Neither
0	2.69	Neither
0.807459635093	20.75	Neither
3.22983854037	5.21	Neither
2.42237890528	15.86	Neither
4.84475781056	27.41	Neither
4.84475781056	1.99	Neither
0	5.67	Neither
3.22983854037	14.41	Neither
0	5.04	Neither
4.03729817546	1.57	Neither
3.22983854037	13.95	Neither
3.22983854037	9.69	Neither
3.22983854037	1.4	Neither
2.42237890528	12.89	Neither
0.807459635093	5.04	Neither
1.61491927019	20.78	Neither
4.03729817546	3.23	Neither
2.42237890528	21.93	Neither
0	10.32	Neither
3.22983854037	0.58	Neither
0	1.74	Neither
3.22983854037	27.12	Neither
0	2.45	Neither
2.42237890528	9.33	Neither
2.42237890528	32.51	Neither
56.5221744565	12.23	Neither
88.8205598602	3.2	Neither
2.42237890528	4.81	Neither
1.61491927019	2.46	Neither
5.65221744565	7.2	Neither
5.65221744565	12	Neither
2.42237890528	20.33	Neither
4.84475781056	5.52	Neither
2.42237890528	4.29	Neither
7.26713671584	10.73	Neither
7.26713671584	19.1	Neither
7.26713671584	7.24	Neither
2.42237890528	1.85	Neither
1.61491927019	16.79	Neither
0	0.21	Neither
3.22983854037	12.84	Neither
1.61491927019	12.91	Neither
4.84475781056	9.15	Neither
5.65221744565	3.01	Neither
1.61491927019	14.6	Neither
4.84475781056	7.31	Neither
2.42237890528	0	Neither
2.42237890528	11.61	Neither
0.807459635093	6.23	Neither
3.22983854037	10.55	Neither
0.807459635093	6.62	Neither
4.03729817546	8.18	Neither
3.22983854037	0.03	Neither
1.61491927019	0.67	Neither
0.807459635093	5.78	MMRD
2.42237890528	12.1	Neither
1.61491927019	0.21	Neither
3.22983854037	24.91	Neither
1.61491927019	7.61	Neither
1.61491927019	1.93	HRD
0.807459635093	3.33	Neither
4.03729817546	10.06	Neither
3.22983854037	5.52	Neither
2.42237890528	1.25	Neither
2.42237890528	1.24	Neither
2.42237890528	14.26	Neither
2.42237890528	15.07	Neither
3.22983854037	3.94	Neither
1.61491927019	19.21	Neither
0.807459635093	7.04	Neither
2.42237890528	0	Neither
1.61491927019	12.33	Neither
18.5715716071	10.26	Neither
2.42237890528	8.2	Neither
5.65221744565	12.97	HRD
2.42237890528	18.36	Neither
3.22983854037	29.45	Neither
0.807459635093	5.49	Neither
0	0.01	Neither
1.61491927019	0.1	Neither
5.65221744565	7.52	Neither
1.61491927019	0.08	Neither
4.03729817546	31.95	Neither
4.03729817546	10.34	Neither
1.61491927019	18.7	Neither
9.68951562111	7.73	Neither
4.84475781056	2.06	Neither
3.22983854037	4.38	Neither
4.03729817546	25.37	Neither
0	1.65	Neither
3.22983854037	5.27	HRD
1.61491927019	5.38	Neither
1.61491927019	0.04	Neither
0	1.64	Neither
1.61491927019	2.23	Neither
0.807459635093	7.82	Neither
2.42237890528	20.5	Neither
0.807459635093	39.99	Neither
4.84475781056	11.53	Neither
3.22983854037	15.48	Neither
0	6.96	Neither
0	26.01	MMRD
3.22983854037	8.95	Neither
0.807459635093	2.22	Neither
0.807459635093	52.15	Neither
8.88205598602	32.47	HRD
0.807459635093	6.37	Neither
0	1.29	Neither
4.84475781056	3.58	Neither
3.22983854037	0.82	Neither
4.03729817546	20.8	Neither
3.22983854037	14.71	Neither
2.42237890528	20.78	Neither
1.61491927019	14.39	Neither
0.807459635093	22.75	Neither
1.61491927019	16.46	Neither
0.807459635093	13.14	Neither
1.61491927019	4	Neither
1.61491927019	6.2	Neither
0.807459635093	12.17	Neither
4.03729817546	10.54	Neither
1.61491927019	37.74	Neither
0	3.67	Neither
0	7.61	Neither
4.84475781056	18.43	Neither
2.42237890528	14.16	Neither
1.61491927019	16.33	Neither
0.807459635093	13.11	Neither
4.03729817546	13.73	Neither
3.22983854037	11.79	Neither
1.61491927019	7.39	Neither
6.45967708074	34.54	Neither
1.61491927019	5.09	Neither
7.26713671584	15.39	Neither
4.84475781056	3.37	Neither
0	6.1	Neither
1.61491927019	6.32	Neither
4.03729817546	6.52	Neither
0.807459635093	0.76	Neither
5.65221744565	14.02	Neither
4.03729817546	16.61	Neither
0.807459635093	0.82	Neither
2.42237890528	6.65	Neither
4.03729817546	15.66	Neither
0.807459635093	6.76	Neither
9.68951562111	11.58	Neither
0	2.82	Neither
0	0.28	Neither
0.807459635093	0.46	Neither
4.03729817546	15.64	Neither
19.3790312422	15.54	MMRD
1.61491927019	16.19	Neither
4.84475781056	26.59	Neither
2.42237890528	7.74	Neither
1.61491927019	2.65	Neither
0.807459635093	7.36	Neither
0.807459635093	13.21	Neither
1.61491927019	7.32	Neither
0.807459635093	25.56	Neither
4.03729817546	28.53	Neither
0	2.6	Neither
2.42237890528	10.87	Neither
4.84475781056	10.44	Neither
1.61491927019	24.79	Neither
0.807459635093	0.17	Neither
1.61491927019	2	Neither
1.61491927019	0.28	Neither
1.61491927019	3.07	Neither
2.42237890528	4.88	Neither
4.84475781056	0.72	Neither
0.807459635093	7.16	Neither
1.61491927019	1.87	Neither
1.61491927019	1.16	Neither
3.22983854037	0.83	Neither
2.42237890528	7.71	Neither
2.42237890528	16.4	Neither
3.22983854037	5.76	Neither
4.03729817546	4.95	Neither
3.22983854037	6.86	Neither
0	2.56	Neither
0.807459635093	0.22	Neither
2.42237890528	2.22	Neither
5.65221744565	0.87	Neither
0.807459635093	17.34	Neither
2.42237890528	19.1	Neither
1.61491927019	13.69	Neither
0	4.13	Neither
2.42237890528	2.74	Neither
0.807459635093	16.04	Neither
0	10.48	Neither
8.88205598602	12.3	Neither
2.42237890528	0.26	Neither
15.3417330668	5.97	Neither
18.5715716071	9.27	Neither
0	4.22	Neither
1.61491927019	21.08	Neither
0.807459635093	25.24	Neither
1.61491927019	7.58	Neither
8.07459635093	3.49	Neither
4.03729817546	18.62	Neither
1.61491927019	24.77	Neither
0.807459635093	10.67	MMRD
1.61491927019	19.42	Neither
7.26713671584	8.5	Neither
0.807459635093	13.34	Neither
2.42237890528	11.27	Neither
7.26713671584	30.85	Neither
4.03729817546	8.56	Neither
1.61491927019	5.18	Neither
2.42237890528	5.8	Neither
0.807459635093	0.07	Neither
5.65221744565	5.88	Neither
0.807459635093	10.37	Neither
0	8.72	Neither
0.807459635093	2.24	Neither
0	27.18	Neither
1.61491927019	12.08	Neither
1.61491927019	3.6	Neither
2.42237890528	9.23	Neither
0.807459635093	9.52	Neither
4.03729817546	13.07	Neither
0	11.64	Neither
0.807459635093	4.96	Neither
2.42237890528	12.25	Neither
3.22983854037	2.68	Neither
0	4.5	Neither
6.45967708074	7.9	Neither
7.26713671584	0.4	Neither
5.65221744565	2.74	Neither
2.42237890528	6.45	Neither
1.61491927019	0.45	Neither
0.807459635093	21.98	Neither
41.1804413897	4.18	Neither
1.61491927019	0.47	Neither
4.03729817546	10.92	Neither
1.61491927019	9.88	Neither
4.03729817546	0.3	Neither
2.42237890528	10.29	Neither
1.61491927019	17.34	Neither
2.42237890528	4.94	Neither
4.03729817546	4.63	Neither
2.42237890528	1.88	Neither
1.61491927019	1.4	Neither
3.22983854037	34.7	Neither
1.61491927019	11.56	Neither
5.65221744565	8.68	Neither
3.22983854037	1.73	Neither
4.03729817546	22.62	Neither
2.42237890528	4.07	Neither
3.22983854037	0.22	Neither
0	2.27	Neither
3.22983854037	0	Neither
2.42237890528	0.72	Neither
3.22983854037	6.1	Neither
0	3.86	Neither
0.807459635093	3.49	Neither
1.61491927019	19.22	Neither
0.807459635093	9.58	Neither
4.84475781056	14.61	Neither
4.84475781056	20.43	Neither
4.03729817546	9.38	Neither
3.22983854037	24.76	HRD
0	4.43	Neither
0.807459635093	4.81	Neither
0.807459635093	0	Neither
0	1.35	Neither
2.42237890528	25.92	Neither
8.07459635093	4.82	Neither
3.22983854037	0.05	Neither
7.26713671584	12.37	Neither
1.61491927019	12.45	Neither
5.65221744565	10.9	Neither
1.61491927019	16.5	Neither
1.61491927019	0.97	Neither
1.61491927019	8.87	Neither
3.22983854037	12.89	Neither
0	18.19	Neither
0.807459635093	0.01	HRD
2.42237890528	15.58	Neither
0	2.67	Neither
1.61491927019	14.25	Neither
9.68951562111	6.77	Neither
1.61491927019	8.67	Neither
2.42237890528	1.38	Neither
0	0.6	Neither
1.61491927019	3.06	Neither
2.42237890528	1.2	Neither
1.61491927019	18.16	Neither
1.61491927019	35.31	Neither
0.807459635093	0.46	Neither
2.42237890528	6.4	Neither
6.45967708074	2.95	Neither
0.807459635093	0.31	Neither
2.42237890528	11.27	Neither
3.22983854037	21.24	Neither
4.03729817546	9.41	Neither
3.22983854037	16.9	Neither
0.807459635093	6.04	Neither
1.61491927019	12.72	Neither
0	2.59	Neither
0	9.34	Neither
5.65221744565	11.61	Neither
2.42237890528	17.05	Neither
1.61491927019	15.9	Neither
3.22983854037	1.92	Neither
0.807459635093	13.09	Neither
6.45967708074	14.46	Neither
0.807459635093	0.56	Neither
0.807459635093	2.26	Neither
3.22983854037	9.98	Neither
2.42237890528	3.67	Neither
7.26713671584	8.56	Neither
1.61491927019	1.08	Neither
0	5.52	Neither
3.22983854037	0.59	Neither
0	21.26	Neither
4.03729817546	16.22	Neither
3.22983854037	21.06	MMRD
0	0.94	Neither
1.61491927019	3	Neither
0.807459635093	6.61	Neither
0.807459635093	34.14	Neither
7.26713671584	14	Neither
4.03729817546	9.81	Neither
1.61491927019	24.39	Neither
3.22983854037	19.05	Neither
4.84475781056	6.85	HRD
1.61491927019	17.52	Neither
4.03729817546	28.85	Neither
1.61491927019	0.2	Neither
0.807459635093	9.16	Neither
4.03729817546	24.41	Neither
1.61491927019	20.89	Neither
5.65221744565	13.47	Neither
3.22983854037	2.95	Neither
132.423380155	6.96	HRD
3.22983854037	13.72	Neither
4.84475781056	0.52	Neither
2.42237890528	22.23	Neither
0.807459635093	0.31	Neither
1.61491927019	3.58	Neither
1.61491927019	11.89	Neither
0.807459635093	11.65	Neither
0	14.8	Neither
1.61491927019	3.04	Neither
5.65221744565	13.81	Neither
1.61491927019	0	Neither
0	7.4	Neither
3.22983854037	35.23	Neither
6.45967708074	17.89	Neither
0	6.36	Neither
3.22983854037	2.76	Neither
2.42237890528	12.63	Neither
2.42237890528	13.18	Neither
4.84475781056	16.69	Neither
1.61491927019	23.83	Neither
3.22983854037	2.66	Neither
1.61491927019	1.31	Neither
6.45967708074	6.11	Neither
2.42237890528	2.23	Neither
10.4969752562	20.69	Neither
3.22983854037	7.67	Neither
0	1.18	Neither
2.42237890528	12.19	Neither
3.22983854037	0.35	Neither
2.42237890528	9.83	Neither
0.807459635093	13.05	Neither
4.03729817546	17.71	Neither
6.45967708074	5.77	Neither
2.42237890528	2.84	Neither
0.807459635093	2.44	Neither
0.807459635093	21.01	Neither
1.61491927019	1.74	Neither
1.61491927019	12.55	Neither
0	27.54	Neither
0.807459635093	2.72	Neither
1.61491927019	2.08	Neither
4.03729817546	14.5	Neither
0	1.72	Neither
0	2.19	Neither
1.61491927019	17.29	Neither
0.807459635093	9.51	Neither
1.61491927019	19.76	Neither
2.42237890528	0.45	Neither
3.22983854037	17.83	Neither
2.42237890528	0.05	Neither
0	10.04	Neither
4.03729817546	10.31	Neither
4.84475781056	9.18	Neither
3.22983854037	4.33	Neither
0.807459635093	23	Neither
0.807459635093	2.71	Neither
3.22983854037	13.31	Neither
0	20.96	Neither
5.65221744565	27.96	Neither
4.84475781056	22.41	Neither
2.42237890528	24.12	Neither
2.42237890528	15.91	Neither
0	1.11	Neither
2.42237890528	15.58	Neither
3.22983854037	18.86	Neither
0.807459635093	21.64	Neither
0.807459635093	32.22	Neither
0	2.91	Neither
1.61491927019	22.39	Neither
1.61491927019	13.53	Neither
2.42237890528	21.67	Neither
4.84475781056	14.03	Neither
6.45967708074	6.51	Neither
3.22983854037	3.45	Neither
1.61491927019	5.43	Neither
1.61491927019	15.5	Neither
5.65221744565	31.43	Neither
3.22983854037	13.05	Neither
4.03729817546	8.6	Neither
4.03729817546	1.51	Neither
0.807459635093	8.59	Neither
2.42237890528	4.09	Neither
7.26713671584	6.66	Neither
1.61491927019	0.2	Neither
2.42237890528	3.45	Neither
0.807459635093	7.25	Neither
3.22983854037	10.19	Neither
3.22983854037	16.64	Neither
1.61491927019	22	Neither
4.03729817546	2.33	Neither
2.42237890528	18.87	Neither
4.03729817546	17.87	Neither
0.807459635093	0.12	Neither
3.22983854037	2.76	Neither
3.22983854037	16.09	Neither
1.61491927019	20.83	Neither
2.42237890528	0.17	Neither
5.65221744565	12.54	Neither
0.807459635093	0.82	MMRD
1.61491927019	8.81	Neither
0	29.97	Neither
2.42237890528	13.69	Neither
0.807459635093	0.13	Neither
1.61491927019	7.06	Neither
0.807459635093	22.77	Neither
0.807459635093	0.02	Neither
3.22983854037	16.36	Neither
0.807459635093	11.94	Neither
0.807459635093	1.34	Neither
0.807459635093	6.67	Neither
3.22983854037	10.26	Neither
4.84475781056	3.09	Neither
1.61491927019	0.34	Neither
0.807459635093	5.27	Neither
4.84475781056	29.09	Neither
4.84475781056	19.77	Neither
0.807459635093	23.44	Neither
0.807459635093	0.59	Neither
1.61491927019	9.93	Neither
10.4969752562	12.22	Neither
3.22983854037	5.48	Neither
0.807459635093	11.15	Neither
1.61491927019	16.2	Neither
1.61491927019	0.4	Neither
1.61491927019	33.4	Neither
0.807459635093	6.13	Neither
2.42237890528	0.59	Neither
2.42237890528	12.62	Neither
4.03729817546	24.1	Neither
2.42237890528	15.9	Neither
0.807459635093	1.84	Neither
0.807459635093	3.52	Neither
9.68951562111	3.21	MMRD
8.88205598602	5.69	Neither
0.807459635093	55.21	Neither
5.65221744565	7.78	Neither
1.61491927019	2.86	Neither
4.03729817546	6.49	Neither
3.22983854037	0.95	Neither
4.03729817546	1.91	Neither
89.6280194953	0.4	MMRD
1.61491927019	3.02	Neither
6.45967708074	2.64	Neither
1.61491927019	10.35	Neither
0.807459635093	2.35	Neither
6.45967708074	13.79	Neither
6.45967708074	20.93	Neither
0.807459635093	0.37	Neither
1.61491927019	0	Neither
3.22983854037	3.2	Neither
2.42237890528	24.25	Neither
6.45967708074	19.73	Neither
2.42237890528	4.14	Neither
1.61491927019	14.39	Neither
1.61491927019	1	Neither
0.807459635093	22.37	Neither
2.42237890528	7.36	Neither
3.22983854037	24.61	Neither
0.807459635093	4.76	Neither
3.22983854037	25.43	Neither
0.807459635093	1.91	Neither
2.42237890528	2.33	Neither
4.03729817546	6.52	Neither
3.22983854037	7.4	Neither
3.22983854037	14.78	Neither
0.807459635093	7.42	Neither
1.61491927019	17.94	Neither
3.22983854037	9.77	Neither
6.45967708074	8.83	Neither
2.42237890528	28.17	Neither
4.84475781056	0	Neither
1.61491927019	1.63	Neither
4.03729817546	16.78	Neither
0	6.11	Neither
4.84475781056	7.9	Neither
4.03729817546	17.67	Neither
7.26713671584	3.59	Neither
3.22983854037	21.92	Neither
0.807459635093	15.07	Neither
0.807459635093	0.21	Neither
1.61491927019	15.4	Neither
0.807459635093	8	Neither
4.03729817546	8.48	Neither
0.807459635093	12.56	Neither
2.42237890528	39.65	Neither
2.42237890528	13.74	Neither
4.84475781056	0.62	Neither
2.42237890528	26.56	Neither
6.45967708074	17.51	Neither
17.764111972	6.61	MMRD
2.42237890528	0.94	Neither
0.807459635093	9.8	Neither
3.22983854037	14.83	MMRD
4.03729817546	11.84	Neither
0.807459635093	12.16	Neither
3.22983854037	1.11	Neither
2.42237890528	19.1	Neither
5.65221744565	0.76	Neither
0	0.61	Neither
4.03729817546	17.06	Neither
4.03729817546	13.72	Neither
4.03729817546	9.38	Neither
3.22983854037	13.36	Neither
2.42237890528	20.18	Neither
0.807459635093	6.54	Neither
1.61491927019	0	Neither
0.807459635093	0	Neither
4.03729817546	26.2	Neither
8.07459635093	0.84	Neither
1.61491927019	13.44	Neither
0	3.34	Neither
0.807459635093	19.57	HRD
2.42237890528	13.36	Neither
0.807459635093	1.43	Neither
4.03729817546	31.39	Neither
3.22983854037	8.38	Neither
0	14.14	Neither
5.65221744565	14.48	Neither
0	1.63	Neither
3.22983854037	5.62	Neither
2.42237890528	6.51	Neither
1.61491927019	7.29	Neither
1.61491927019	1.33	Neither
1.61491927019	13.88	Neither
6.45967708074	4.73	Neither
2.42237890528	15.08	Neither
0	3.19	Neither
0	16.21	Neither
2.42237890528	7.45	Neither
0.807459635093	28.52	Neither
0	15.07	Neither
4.03729817546	0.25	Neither
4.03729817546	27.19	Neither
5.65221744565	5.03	Neither
4.84475781056	19.57	Neither
0	0.24	Neither
4.03729817546	24.45	Neither
1.61491927019	11.72	Neither
0	2.2	Neither
11.3044348913	11.09	Neither
5.65221744565	5.74	Neither
5.65221744565	24.64	Neither
0.807459635093	6.03	Neither
5.65221744565	9.27	Neither
3.22983854037	1.42	Neither
1.61491927019	14.46	Neither
0.807459635093	6.4	Neither
0.807459635093	5.08	Neither
1.61491927019	18.74	Neither
2.42237890528	15.92	Neither
12.1118945264	3.82	Neither
5.65221744565	18.67	MMRD
1.61491927019	14.48	Neither
2.42237890528	32.76	Neither
8.07459635093	0	Neither
7.26713671584	5.49	Neither
2.42237890528	37.77	Neither
2.42237890528	1.77	Neither
3.22983854037	2.97	Neither
1.61491927019	5.81	Neither
4.03729817546	12.55	Neither
1.61491927019	15.02	Neither
1.61491927019	1.4	Neither
1.61491927019	2.33	Neither
2.42237890528	0.01	Neither
7.26713671584	1.63	Neither
4.84475781056	12.32	Neither
0.807459635093	0.9	Neither
0.807459635093	20.6	Neither
0.807459635093	11.88	Neither
17.764111972	41.85	MMRD
4.03729817546	13.5	Neither
1.61491927019	10.84	Neither
3.22983854037	3.69	Neither
2.42237890528	12.09	Neither
2.42237890528	26.27	Neither
1.61491927019	12.47	Neither
1.61491927019	15.81	Neither
5.65221744565	23.28	Neither
2.42237890528	22.65	Neither
2.42237890528	7.89	Neither
2.42237890528	0.55	Neither
0.807459635093	7.72	Neither
0.807459635093	3.2	Neither
1.61491927019	10.05	Neither
1.61491927019	15.81	Neither
3.22983854037	14.17	Neither
3.22983854037	20.88	Neither
65.4042304425	3.88	Neither
0.807459635093	1.46	Neither
0.807459635093	2.39	Neither
5.65221744565	32.15	Neither
0.807459635093	0	Neither
2.42237890528	27.4	Neither
0.807459635093	0.42	Neither
3.22983854037	4.51	Neither
3.22983854037	2.73	Neither
1.61491927019	0.38	Neither
49.2550377407	8.69	Neither
1.61491927019	1.79	Neither
1.61491927019	10.12	Neither
4.03729817546	17.87	Neither
3.22983854037	8.65	Neither
0	1.8	Neither
3.22983854037	9.02	HRD
2.42237890528	3.27	HRD
4.03729817546	13.57	Neither
1.61491927019	14.33	Neither
6.45967708074	5.64	MMRD
2.42237890528	14.2	Neither
0.807459635093	2.19	Neither
1.61491927019	10.73	Neither
0.807459635093	19.46	Neither
2.42237890528	19.95	Neither
0.807459635093	2.76	Neither
3.22983854037	3.68	Neither
0	2.32	Neither
2.42237890528	18.53	Neither
2.42237890528	1.16	Neither
0.807459635093	0.84	Neither
1.61491927019	8.94	Neither
0.807459635093	4.77	Neither
0	3.14	Neither
0.807459635093	8.69	Neither
2.42237890528	18.77	Neither
7.26713671584	13.74	Neither
4.03729817546	4.29	Neither
10.4969752562	17.62	Neither
1.61491927019	1.34	Neither
3.22983854037	1.23	Neither
4.03729817546	7.19	Neither
1.61491927019	4.65	Neither
3.22983854037	9.75	Neither
0	9.01	Neither
5.65221744565	0.27	Neither
4.84475781056	16.65	Neither
0	0.78	Neither
4.84475781056	12.6	Neither
2.42237890528	2.51	Neither
53.2923359161	13.51	Neither
0.807459635093	0.08	Neither
4.03729817546	6.2	Neither
3.22983854037	11.08	Neither
4.03729817546	9.8	Neither
3.22983854037	0.8	Neither
0	6.6	Neither
4.03729817546	18.67	Neither
0.807459635093	3.26	Neither
0.807459635093	0.07	Neither
0.807459635093	32.17	Neither
2.42237890528	14.38	Neither
3.22983854037	6.2	Neither
0	22.69	Neither
3.22983854037	12.92	Neither
0	19.15	Neither
2.42237890528	14.43	Neither
2.42237890528	2.43	Neither
0	1.57	Neither
4.03729817546	8.25	Neither
3.22983854037	19.85	Neither
3.22983854037	0.02	Neither
2.42237890528	2.25	Neither
4.84475781056	12.19	Neither
0.807459635093	3.39	Neither
1.61491927019	15.23	Neither
0.807459635093	12.92	Neither
1.61491927019	36.17	Neither
3.22983854037	4.6	Neither
12.1118945264	24.31	MMRD
18.5715716071	8.11	Neither
0.807459635093	1.37	Neither
4.03729817546	18.34	Neither
0	1.37	Neither
0.807459635093	7.75	Neither
4.03729817546	3.11	Neither
1.61491927019	4.61	Neither
6.45967708074	18.93	Neither
2.42237890528	23.6	Neither
2.42237890528	16.5	Neither
80.7459635093	14.66	Neither
5.65221744565	3.92	Neither
2.42237890528	21.28	Neither
1.61491927019	8.92	Neither
2.42237890528	17.24	Neither
8.88205598602	16.03	Neither
0	1.91	Neither
4.03729817546	16.02	Neither
4.03729817546	0.87	Neither
4.03729817546	5.52	Neither
2.42237890528	18.15	Neither
3.22983854037	25.51	Neither
2.42237890528	1.65	Neither
127.578622345	16.63	Neither
2.42237890528	3.69	Neither
1.61491927019	1.43	Neither
4.84475781056	7.6	Neither
5.65221744565	21.34	Neither
7.26713671584	19.01	Neither
7.26713671584	28.78	Neither
1.61491927019	11.46	Neither
2.42237890528	17.19	Neither
5.65221744565	3.47	Neither
2.42237890528	19.77	Neither
4.03729817546	13.99	Neither
0.807459635093	2.86	HRD
5.65221744565	5.02	Neither
2.42237890528	2.79	Neither
1.61491927019	5.76	Neither
2.42237890528	19.17	Neither
8.07459635093	0.62	Neither
2.42237890528	18.71	Neither
4.03729817546	10.56	Neither
5.65221744565	3.17	Neither
4.03729817546	5.71	Neither
5.65221744565	7.37	Neither
3.22983854037	13.5	Neither
2.42237890528	6.23	Neither
2.42237890528	5.03	Neither
4.03729817546	17.95	Neither
4.03729817546	5.56	Neither
4.84475781056	0	Neither
1.61491927019	34.9	Neither
8.88205598602	16.45	Neither
4.84475781056	3.83	Neither
4.03729817546	7.93	Neither
4.03729817546	17.21	Neither
0	10.48	Neither
3.22983854037	16.69	Neither
1.61491927019	9.11	Neither
2.42237890528	16.34	Neither
0.807459635093	2.32	Neither
0.807459635093	0	Neither
0	0.2	Neither
1.61491927019	11.19	Neither
4.03729817546	15.64	Neither
1.61491927019	5.53	Neither
9.68951562111	33.25	Neither
0.807459635093	5.95	Neither
5.65221744565	14.55	Neither
77.5161249689	9.96	Neither
7.26713671584	6.56	HRD
2.42237890528	0	Neither
7.26713671584	9.81	HRD
2.42237890528	8.54	Neither
2.42237890528	6.95	Neither
4.84475781056	0.72	Neither
2.42237890528	4.58	Neither
4.84475781056	10.94	Neither
4.03729817546	35.21	Neither
5.65221744565	7.69	Neither
4.84475781056	22.2	Neither
4.03729817546	12.01	Neither
1.61491927019	1.9	Neither
4.03729817546	9.78	Neither
1.61491927019	7.44	Neither
1.61491927019	4.34	Neither
7.26713671584	8.6	Neither
2.42237890528	15.79	Neither
1.61491927019	12.99	Neither
2.42237890528	13.5	Neither
5.65221744565	0.29	Neither
2.42237890528	16.68	Neither
0.807459635093	0.47	Neither
2.42237890528	0.24	Neither
1.61491927019	2.98	Neither
1.61491927019	2.29	Neither
1.61491927019	30.39	Neither
0.807459635093	10.19	Neither
2.42237890528	16.08	Neither
2.42237890528	35.74	Neither
2.42237890528	10.87	Neither
1.61491927019	0.45	Neither
2.42237890528	3.13	Neither
2.42237890528	10.93	Neither
7.26713671584	1.48	Neither
7.26713671584	12.6	Neither
1.61491927019	47.49	Neither
3.22983854037	11.58	Neither
0.807459635093	6.78	Neither
4.84475781056	22.13	Neither
1.61491927019	19.18	Neither
4.84475781056	3.99	Neither
4.84475781056	22.32	Neither
1.61491927019	10.48	Neither
5.65221744565	18.56	Neither
0	28.77	Neither
4.84475781056	12.5	Neither
3.22983854037	14.98	Neither
0.807459635093	3.35	Neither
3.22983854037	29.44	Neither
3.22983854037	17.44	Neither
4.03729817546	18.12	Neither
8.07459635093	16.58	Neither
0	0.51	Neither
6.45967708074	16.25	Neither
5.65221744565	21.45	Neither
5.65221744565	12.03	Neither
1.61491927019	6.37	Neither
0.807459635093	8.34	Neither
3.22983854037	11.5	Neither
1.61491927019	2.9	Neither
0.807459635093	3.73	Neither
0.807459635093	0	Neither
8.07459635093	3.43	Neither
0.807459635093	12.31	Neither
2.42237890528	4.16	Neither
2.42237890528	14.47	Neither
6.45967708074	4.74	Neither
1.61491927019	15.9	Neither
2.42237890528	15.25	Neither
0.807459635093	15.88	Neither
0.807459635093	12.92	Neither
4.84475781056	4.09	Neither
1.61491927019	2.74	Neither
0.807459635093	1.78	Neither
1.61491927019	0.24	Neither
2.42237890528	37.36	Neither
5.65221744565	5.01	Neither
0.807459635093	1.22	Neither
0.807459635093	10.17	Neither
1.61491927019	0.78	Neither
1.61491927019	0	Neither
1.61491927019	10.6	Neither
6.45967708074	20.79	Neither
0	2.38	Neither
0.807459635093	13.07	Neither
4.84475781056	4.12	Neither
4.03729817546	12.1	Neither
2.42237890528	23.07	Neither
1.61491927019	0.25	Neither
2.42237890528	24.2	Neither
2.42237890528	2.01	Neither
3.22983854037	2.43	Neither
0.807459635093	0.45	Neither
0.807459635093	11.04	Neither
4.84475781056	13.39	Neither
4.03729817546	28.41	Neither
0.807459635093	21.02	Neither
4.03729817546	15.97	Neither
1.61491927019	8.45	Neither
4.84475781056	24.94	Neither
4.84475781056	8.67	Neither
1.61491927019	18.43	Neither
1.61491927019	11.68	Neither
3.22983854037	0.62	Neither
1.61491927019	6.57	Neither
3.22983854037	11.58	Neither
4.03729817546	11.38	Neither
0	14.49	Neither
3.22983854037	31.79	Neither
3.22983854037	18.95	Neither
7.26713671584	10.9	Neither
4.03729817546	8.22	Neither
2.42237890528	7.46	Neither
0	2.51	Neither
1.61491927019	4.26	Neither
1.61491927019	28.38	Neither
0.807459635093	0.83	Neither
0.807459635093	0.22	Neither
3.22983854037	20.77	Neither
0.807459635093	11.52	Neither
3.22983854037	18.98	Neither
4.03729817546	10.67	Neither
4.84475781056	8.29	Neither
5.65221744565	11.43	Neither
1.61491927019	1.61	Neither
7.26713671584	19.28	Neither
4.03729817546	9.48	Neither
2.42237890528	0.72	Neither
3.22983854037	11.63	Neither
1.61491927019	4.18	Neither
0.807459635093	42.88	Neither
1.61491927019	12.28	Neither
0.807459635093	2.13	Neither
3.22983854037	1.53	Neither
2.42237890528	15.05	Neither
0.807459635093	0.44	Neither
5.65221744565	31.53	Neither
4.84475781056	8.75	Neither
2.42237890528	18.12	Neither
0	15.58	Neither
1.61491927019	8.26	Neither
0	3.75	Neither
4.84475781056	25.78	Neither
3.22983854037	14.27	Neither
0.807459635093	9.68	Neither
4.03729817546	4.32	Neither
0.807459635093	7.84	Neither
1.61491927019	0.25	Neither
4.03729817546	7.82	Neither
0.807459635093	4.54	Neither
8.88205598602	13.8	Neither
3.22983854037	4.74	Neither
8.88205598602	3.72	Neither
4.84475781056	14.83	Neither
4.03729817546	7.2	Neither
7.26713671584	4.79	Neither
2.42237890528	16.86	Neither
2.42237890528	4.94	Neither
7.26713671584	24.88	Neither
3.22983854037	5.35	Neither
1.61491927019	10.72	Neither
3.22983854037	1.04	Neither
2.42237890528	10.37	Neither
3.22983854037	12.88	Neither
4.03729817546	15.13	Neither
0.807459635093	0.24	Neither
1.61491927019	19.67	Neither
1.61491927019	8.97	Neither
2.42237890528	15.73	Neither
6.45967708074	31.27	MMRD
1.61491927019	0	Neither
5.65221744565	8.67	Neither
0.807459635093	0.69	Neither
4.84475781056	16.19	Neither
0.807459635093	0.97	Neither
29.8760064984	1.26	Neither
0.807459635093	0.98	Neither
0	9.43	Neither
2.42237890528	10.85	Neither
2.42237890528	12.11	Neither
3.22983854037	5.57	Neither
3.22983854037	5.02	Neither
2.42237890528	15.19	Neither
0	8.4	Neither
6.45967708074	10.55	Neither
4.84475781056	27.39	Neither
0	0.45	Neither
2.42237890528	20.13	Neither
3.22983854037	2.35	Neither
3.22983854037	15.24	Neither
2.42237890528	8.19	Neither
5.65221744565	3.35	Neither
0.807459635093	2.51	Neither
4.84475781056	4.48	Neither
0.807459635093	3.27	Neither
1.61491927019	1.39	Neither
3.22983854037	20.93	Neither
1.61491927019	5.18	Neither
4.03729817546	1.85	Neither
1.61491927019	9.28	Neither
0.807459635093	10.05	Neither
1.61491927019	27.78	Neither
5.65221744565	1.13	Neither
3.22983854037	8.81	Neither
1.61491927019	1.39	Neither
1.61491927019	5.64	Neither
1.61491927019	7.5	Neither
0.807459635093	16.44	Neither
5.65221744565	8.69	Neither
1.61491927019	5.55	Neither
4.03729817546	14.76	Neither
0	1.69	Neither
1.61491927019	11.53	Neither
4.03729817546	8.13	Neither
0	14.08	Neither
4.03729817546	27.3	HRD
2.42237890528	16.42	Neither
3.22983854037	6.43	Neither
0	4.57	Neither
0.807459635093	0.22	Neither
6.45967708074	29.08	Neither
1.61491927019	6.16	Neither
84.7832616847	4.28	Neither
0.807459635093	23.67	Neither
0.807459635093	8.84	Neither
0.807459635093	8.63	Neither
6.45967708074	5.76	Neither
1.61491927019	0.08	Neither
0	17.15	MMRD
2.42237890528	22.34	Neither
4.84475781056	3.52	Neither
1.61491927019	8.39	Neither
0	6.92	Neither
3.22983854037	6.65	Neither
0	3.06	Neither
2.42237890528	3.86	Neither
2.42237890528	12.12	Neither
4.84475781056	16.14	Neither
3.22983854037	12.79	Neither
3.22983854037	13.36	Neither
6.45967708074	2.38	Neither
0.807459635093	23.91	Neither
4.84475781056	8.64	Neither
0	1.15	Neither
1.61491927019	9.46	Neither
15.3417330668	6.31	Neither
6.45967708074	5.5	Neither
12.1118945264	4.93	Neither
7.26713671584	6.23	Neither
4.84475781056	5.29	Neither
8.07459635093	7.53	Neither
2.42237890528	8.72	Neither
2.42237890528	2.87	Neither
5.65221744565	17.77	Neither
2.42237890528	0	Neither
7.26713671584	23.24	Neither
0	5.33	Neither
2.42237890528	2.98	Neither
1.61491927019	15.35	Neither
3.22983854037	1.98	Neither
4.84475781056	14.94	Neither
4.03729817546	0.4	Neither
1.61491927019	10.05	Neither
3.22983854037	10.46	Neither
3.22983854037	11.25	Neither
7.26713671584	0.94	Neither
2.42237890528	2.34	HRD
11.3044348913	0.22	Neither
3.22983854037	0	Neither
7.26713671584	31.16	HRD
0.807459635093	24.75	HRD
0	1.76	Neither
3.22983854037	0.63	Neither
2.42237890528	25.68	Neither
3.22983854037	19.83	Neither
8.07459635093	0.03	Neither
1.61491927019	4.99	Neither
4.84475781056	10.43	Neither
1.61491927019	6.44	Neither
0	1.23	HRD
0	22.28	Neither
0.807459635093	0.35	Neither
3.22983854037	18.53	Neither
4.84475781056	2.64	Neither
5.65221744565	15.98	Neither
0.807459635093	10.81	Neither
4.03729817546	22.26	Neither
4.84475781056	4.62	Neither
1.61491927019	6.72	Neither
2.42237890528	12.22	Neither
2.42237890528	2.92	Neither
2.42237890528	16.97	Neither
29.8760064984	1.23	Neither
1.61491927019	2.06	Neither
2.42237890528	26.97	Neither
3.22983854037	16.2	HRD
6.45967708074	3.83	Neither
2.42237890528	7.62	Neither
2.42237890528	9.67	Neither
3.22983854037	15.38	Neither
2.42237890528	7.23	Neither
4.84475781056	13.23	Neither
0.807459635093	2.93	Neither
3.22983854037	30.05	Neither
4.03729817546	11.04	Neither
0.807459635093	8.89	Neither
0.807459635093	0.24	Neither
4.84475781056	13.27	Neither
1.61491927019	5.32	Neither
3.22983854037	4.46	Neither
2.42237890528	2.78	Neither
0.807459635093	12.15	Neither
2.42237890528	13.07	Neither
1.61491927019	1.42	Neither
4.84475781056	11.92	Neither
6.45967708074	23.54	Neither
1.61491927019	22.5	Neither
4.84475781056	21.61	HRD
2.42237890528	45.66	Neither
1.61491927019	3.12	Neither
4.84475781056	0.43	Neither
3.22983854037	1.7	Neither
2.42237890528	9.09	Neither
8.88205598602	4.55	Neither
0.807459635093	0.45	Neither
0.807459635093	2.23	Neither
8.07459635093	3.31	Neither
2.42237890528	14.22	Neither
35.5282239441	7.48	Neither
0.807459635093	13.29	Neither
2.42237890528	9.46	Neither
2.42237890528	23.11	Neither
3.22983854037	1.91	Neither
0.807459635093	11.46	Neither
4.84475781056	17.76	Neither
0.807459635093	8.63	Neither
0.807459635093	18.56	Neither
2.42237890528	0	Neither
0.807459635093	9.55	HRD
2.42237890528	22.1	Neither
2.42237890528	13.14	Neither
0.807459635093	18.6	Neither
3.22983854037	10.15	Neither
0.807459635093	3.7	Neither
0.807459635093	9.19	Neither
5.65221744565	0.26	Neither
3.22983854037	22.07	Neither
0	16.62	Neither
4.84475781056	14.61	Neither
2.42237890528	16.3	Neither
3.22983854037	11.01	Neither
3.22983854037	19.03	Neither
4.03729817546	12.72	Neither
3.22983854037	3.43	Neither
3.22983854037	12.11	Neither
6.45967708074	14.65	Neither
4.84475781056	3.38	Neither
2.42237890528	5.37	Neither
0.807459635093	13.05	Neither
50.0624973758	18.52	Neither
1.61491927019	1.31	Neither
4.03729817546	2.69	Neither
1.61491927019	29.5	Neither
0.807459635093	0.02	Neither
3.22983854037	15.37	Neither
2.42237890528	19.82	Neither
0.807459635093	3.4	Neither
1.61491927019	4.71	Neither
4.03729817546	11.77	Neither
1.61491927019	9.3	Neither
3.22983854037	4.31	Neither
0	0.59	Neither
3.22983854037	0.59	Neither
5.65221744565	1.3	Neither
4.84475781056	8.83	Neither
7.26713671584	31.86	Neither
0	0.5	Neither
0.807459635093	13.86	Neither
3.22983854037	7.22	Neither
4.84475781056	17.11	Neither
1.61491927019	9.26	Neither
2.42237890528	0.02	Neither
0.807459635093	1.36	Neither
0.807459635093	2.06	Neither
2.42237890528	3.51	Neither
3.22983854037	6.31	Neither
0.807459635093	1.47	Neither
1.61491927019	8.63	Neither
1.61491927019	18.29	Neither
33.1058450388	4.71	Neither
6.45967708074	12.09	Neither
1.61491927019	36.65	Neither
1.61491927019	16.35	Neither
2.42237890528	0.01	Neither
4.84475781056	5.75	Neither
3.22983854037	5.9	Neither
8.07459635093	10.26	Neither
6.45967708074	8.72	Neither
3.22983854037	43.85	Neither
0.807459635093	7.76	Neither
0	3.13	Neither
5.65221744565	2.52	Neither
2.42237890528	9.6	Neither
1.61491927019	17.55	Neither
4.03729817546	0.51	Neither
1.61491927019	0.75	Neither
1.61491927019	1.85	Neither
0.807459635093	10.16	Neither
3.22983854037	6.1	Neither
0.807459635093	23.34	Neither
4.84475781056	19.32	Neither
1.61491927019	4.17	Neither
3.22983854037	10.14	Neither
1.61491927019	13.63	Neither
0.807459635093	1.96	Neither
2.42237890528	29.28	Neither
0.807459635093	3.75	Neither
36.3356835792	6.29	Neither
2.42237890528	12.23	Neither
0.807459635093	8.58	Neither
1.61491927019	15.01	Neither
0.807459635093	7.21	Neither
0	2.11	HRD
5.65221744565	2.81	Neither
0	3.04	Neither
3.22983854037	21.86	HRD
4.84475781056	9.51	Neither
4.03729817546	22.47	Neither
1.61491927019	23.04	Neither
0.807459635093	12	Neither
2.42237890528	5.19	Neither
1.61491927019	10.07	Neither
2.42237890528	29.69	Neither
5.65221744565	8.44	Neither
4.03729817546	12.35	MMRD
2.42237890528	17.86	HRD
1.61491927019	2.92	Neither
6.45967708074	12.75	Neither
0.807459635093	5.25	Neither
2.42237890528	9.33	Neither
2.42237890528	7.94	Neither
1.61491927019	0.83	Neither
0.807459635093	11.07	Neither
2.42237890528	1.94	Neither
2.42237890528	12.33	Neither
257.579623595	2.7	Neither
0.807459635093	1.17	Neither
2.42237890528	16.44	Neither
6.45967708074	20.21	Neither
3.22983854037	10.9	Neither
4.84475781056	15	Neither
2.42237890528	2.07	Neither
1.61491927019	0.1	Neither
4.03729817546	1.02	Neither
0.807459635093	2.8	Neither
2.42237890528	9.75	HRD
2.42237890528	6.94	Neither
0	0.3	Neither
8.88205598602	1.06	Neither
4.84475781056	11.75	Neither
1.61491927019	14.77	Neither
1.61491927019	8.09	Neither
1.61491927019	22.83	Neither
0.807459635093	15.43	Neither
1.61491927019	0.16	Neither
2.42237890528	14.22	Neither
1.61491927019	4.11	Neither
4.03729817546	8.16	Neither
2.42237890528	0.68	Neither
7.26713671584	22.51	Neither
2.42237890528	22.48	Neither
2.42237890528	12.04	Neither
2.42237890528	8.89	Neither
6.45967708074	0	Neither
4.84475781056	6.7	Neither
2.42237890528	4.8	Neither
0	2.96	HRD
0	2.97	Neither
1.61491927019	2.92	Neither
16.9566523369	0	Neither
6.45967708074	31.89	Neither
4.84475781056	5.16	Neither
3.22983854037	2.79	Neither
5.65221744565	8.4	Neither
4.03729817546	20.99	HRD
2.42237890528	4.86	Neither
9.68951562111	0.51	Neither
1.61491927019	12.17	Neither
0.807459635093	3.76	Neither
1.61491927019	1.05	Neither
1.61491927019	8.05	Neither
2.42237890528	6.88	Neither
0.807459635093	0.57	Neither
2.42237890528	5.86	Neither
0	3.58	Neither
2.42237890528	5.57	Neither
4.03729817546	3.44	Neither
4.84475781056	24	Neither
4.03729817546	20.87	Neither
1.61491927019	5.72	Neither
1.61491927019	13.68	Neither
51.6774166459	11.28	Neither
4.84475781056	17.18	Neither
0.807459635093	8.42	Neither
3.22983854037	4.34	Neither
0.807459635093	5.99	Neither
1.61491927019	10.12	HRD
2.42237890528	1.22	Neither
3.22983854037	20.13	Neither
0.807459635093	3.17	Neither
4.03729817546	0.54	Neither
0	2.18	Neither
3.22983854037	5.94	HRD
3.22983854037	3.06	HRD
4.84475781056	39.81	Neither
0	2.87	Neither
5.65221744565	16.98	Neither
28.2610872282	3.07	Neither
2.42237890528	18.59	Neither
0.807459635093	4.52	Neither
0.807459635093	11.93	Neither
1.61491927019	11.53	Neither
2.42237890528	16.17	Neither
0.807459635093	14.69	Neither
0	0	Neither
10.4969752562	21.09	Neither
1.61491927019	0.71	Neither
3.22983854037	22.39	Neither
0.807459635093	0.35	Neither
3.22983854037	0.22	Neither
4.03729817546	12.64	Neither
3.22983854037	4.42	Neither
1.61491927019	1.4	Neither
0.807459635093	13.4	Neither
0	14.45	Neither
2.42237890528	14.78	Neither
1.61491927019	13.59	Neither
3.22983854037	4.31	Neither
8.88205598602	37.64	Neither
3.22983854037	11.51	Neither
[truncated: 2,620 more rows]
