# Supplementary material for: Clinical genomic profiling in the management of patients with soft tissue and bone sarcoma
Source: Nat Commun. 2022 Jun 15;13:3406. doi: 10.1038/s41467-022-30496-0 (PMC9200814; doi:10.1038/s41467-022-30496-0)
Supplement: Supplementary file 4 — Source Data [file 41467_2022_30496_MOESM4_ESM.zip › src/fig2a-1_data.txt]

Disease	Gene	Frequency	Group
PLEO-LPS	GNAS	0.03125	other
PLEO-LPS	JAK2	0.015625	other
PLEO-LPS	ATM	0	other
PLEO-LPS	PDCD1LG2	0.015625	other
PLEO-LPS	TSC2	0.015625	other
PLEO-LPS	ZNF217	0.046875	other
PLEO-LPS	AKT2	0.03125	other
PLEO-LPS	BRAF	0.0625	other
PLEO-LPS	IDH1	0	other
PLEO-LPS	TET2	0	other
PLEO-LPS	MAP3K6	0	other
PLEO-LPS	CHEK2	0	other
PLEO-LPS	EGFR	0	other
PLEO-LPS	BRCA2	0	other
PLEO-LPS	CRKL	0	other
PLEO-LPS	NOTCH1	0.015625	other
PLEO-LPS	MUTYH	0.03125	other
PLEO-LPS	MED12	0	other
PLEO-LPS	PASK	0.015625	other
PLEO-LPS	KAT6A	0.0625	other
PLEO-LPS	BCOR	0.015625	other
PLEO-LPS	NOTCH2	0.03125	other
PLEO-LPS	FGF6	0.015625	other
PLEO-LPS	FGF23	0.015625	other
PLEO-LPS	SUZ12	0	other
PLEO-LPS	CCND2	0.015625	other
PLEO-LPS	EPHA3	0.03125	other
PLEO-LPS	SMARCB1	0.015625	other
PLEO-LPS	IGF1R	0.015625	other
PLEO-LPS	KDM5A	0.015625	other
PLEO-LPS	AURKB	0	other
PLEO-LPS	CKS1B	0.046875	other
PLEO-LPS	NRAS	0.015625	other
PLEO-LPS	ARID1A	0	other
PLEO-LPS	FGF10	0.09375	other
PLEO-LPS	CCT6B	0	other
PLEO-LPS	NF2	0.03125	other
PLEO-LPS	KMT2C	0	other
PLEO-LPS	CCND3	0	other
PLEO-LPS	ZNF703	0.078125	other
PLEO-LPS	FGFR1	0.078125	other
PLEO-LPS	LRP1B	0.03125	other
PLEO-LPS	KMT2D	0	other
PLEO-LPS	MCL1	0.078125	other
PLEO-LPS	DNMT3A	0.046875	other
PLEO-LPS	CD36	0.03125	other
PLEO-LPS	KRAS	0.03125	other
PLEO-LPS	CCNE1	0.109375	other
PLEO-LPS	KDR	0	other
PLEO-LPS	RICTOR	0.15625	other
PLEO-LPS	JUN	0.03125	other
PLEO-LPS	PDGFRA	0	other
PLEO-LPS	PIK3CA	0.0625	other
PLEO-LPS	KIT	0	other
PLEO-LPS	MYC	0.046875	other
PLEO-LPS	GID4	0.03125	other
PLEO-LPS	NF1	0.046875	other
PLEO-LPS	FRS2	0.015625	other
PLEO-LPS	PTEN	0.078125	other
PLEO-LPS	ATRX	0.21875	other
PLEO-LPS	CDK4	0.015625	other
PLEO-LPS	MDM2	0	other
PLEO-LPS	CDKN2B	0.09375	other
PLEO-LPS	CDKN2A	0.109375	other
PLEO-LPS	RB1	0.421875	other
PLEO-LPS	TP53	0.71875	other
LMS	GNAS	0.00525210084033613	other
LMS	JAK2	0.00420168067226891	other
LMS	ATM	0.00630252100840336	other
LMS	PDCD1LG2	0.00630252100840336	other
LMS	TSC2	0.00315126050420168	other
LMS	ZNF217	0.00210084033613445	other
LMS	AKT2	0.00945378151260504	other
LMS	BRAF	0.00315126050420168	other
LMS	IDH1	0.00315126050420168	other
LMS	TET2	0.00945378151260504	other
LMS	MAP3K6	0.0126050420168067	other
LMS	CHEK2	0.0136554621848739	other
LMS	EGFR	0.0126050420168067	other
LMS	BRCA2	0.0157563025210084	other
LMS	CRKL	0.0147058823529412	other
LMS	NOTCH1	0.00420168067226891	other
LMS	MUTYH	0.0147058823529412	other
LMS	MED12	0.0210084033613445	other
LMS	PASK	0.0105042016806723	other
LMS	KAT6A	0.0126050420168067	other
LMS	BCOR	0	other
LMS	NOTCH2	0.00735294117647059	other
LMS	FGF6	0.00420168067226891	other
LMS	FGF23	0.00630252100840336	other
LMS	SUZ12	0.00315126050420168	other
LMS	CCND2	0.00525210084033613	other
LMS	EPHA3	0.0126050420168067	other
LMS	SMARCB1	0.00210084033613445	other
LMS	IGF1R	0.023109243697479	other
LMS	KDM5A	0.0147058823529412	other
LMS	AURKB	0.0483193277310924	other
LMS	CKS1B	0.0189075630252101	other
LMS	NRAS	0	other
LMS	ARID1A	0.00420168067226891	other
LMS	FGF10	0.0147058823529412	other
LMS	CCT6B	0.0168067226890756	other
LMS	NF2	0.00735294117647059	other
LMS	KMT2C	0.0168067226890756	other
LMS	CCND3	0.00735294117647059	other
LMS	ZNF703	0.0168067226890756	other
LMS	FGFR1	0.0157563025210084	other
LMS	LRP1B	0.0147058823529412	other
LMS	KMT2D	0.0168067226890756	other
LMS	MCL1	0.0147058823529412	other
LMS	DNMT3A	0.0220588235294118	other
LMS	CD36	0.0220588235294118	other
LMS	KRAS	0.00945378151260504	other
LMS	CCNE1	0.0283613445378151	other
LMS	KDR	0.0105042016806723	other
LMS	RICTOR	0.0346638655462185	other
LMS	JUN	0.0199579831932773	other
LMS	PDGFRA	0.00945378151260504	other
LMS	PIK3CA	0.0178571428571429	other
LMS	KIT	0.0105042016806723	other
LMS	MYC	0.0178571428571429	other
LMS	GID4	0.136554621848739	other
LMS	NF1	0.0220588235294118	other
LMS	FRS2	0.023109243697479	other
LMS	PTEN	0.14390756302521	other
LMS	ATRX	0.199579831932773	other
LMS	CDK4	0.0283613445378151	other
LMS	MDM2	0.0346638655462185	other
LMS	CDKN2B	0.0472689075630252	other
LMS	CDKN2A	0.069327731092437	other
LMS	RB1	0.486344537815126	other
LMS	TP53	0.713235294117647	other
UT-LMS	GNAS	0.0055452865064695	other
UT-LMS	JAK2	0.00739371534195933	other
UT-LMS	ATM	0.0055452865064695	other
UT-LMS	PDCD1LG2	0.0055452865064695	other
UT-LMS	TSC2	0.011090573012939	other
UT-LMS	ZNF217	0.00739371534195933	other
UT-LMS	AKT2	0.00369685767097967	other
UT-LMS	BRAF	0.00739371534195933	other
UT-LMS	IDH1	0.00184842883548983	other
UT-LMS	TET2	0.0129390018484288	other
UT-LMS	MAP3K6	0.0203327171903882	other
UT-LMS	CHEK2	0.00739371534195933	other
UT-LMS	EGFR	0.0055452865064695	other
UT-LMS	BRCA2	0.0480591497227357	other
UT-LMS	CRKL	0.00924214417744917	other
UT-LMS	NOTCH1	0.00369685767097967	other
UT-LMS	MUTYH	0.022181146025878	other
UT-LMS	MED12	0.0720887245841035	other
UT-LMS	PASK	0.0203327171903882	other
UT-LMS	KAT6A	0.0129390018484288	other
UT-LMS	BCOR	0.00184842883548983	other
UT-LMS	NOTCH2	0.011090573012939	other
UT-LMS	FGF6	0.00739371534195933	other
UT-LMS	FGF23	0.00739371534195933	other
UT-LMS	SUZ12	0.00184842883548983	other
UT-LMS	CCND2	0.00739371534195933	other
UT-LMS	EPHA3	0.00739371534195933	other
UT-LMS	SMARCB1	0.0055452865064695	other
UT-LMS	IGF1R	0.00924214417744917	other
UT-LMS	KDM5A	0.00369685767097967	other
UT-LMS	AURKB	0.0295748613678373	other
UT-LMS	CKS1B	0.0388170055452865	other
UT-LMS	NRAS	0.00184842883548983	other
UT-LMS	ARID1A	0.0055452865064695	other
UT-LMS	FGF10	0.0166358595194085	other
UT-LMS	CCT6B	0.0184842883548983	other
UT-LMS	NF2	0.0129390018484288	other
UT-LMS	KMT2C	0.0240295748613678	other
UT-LMS	CCND3	0.00739371534195933	other
UT-LMS	ZNF703	0.0166358595194085	other
UT-LMS	FGFR1	0.0184842883548983	other
UT-LMS	LRP1B	0.00924214417744917	other
UT-LMS	KMT2D	0.0184842883548983	other
UT-LMS	MCL1	0.0406654343807763	other
UT-LMS	DNMT3A	0.0184842883548983	other
UT-LMS	CD36	0.0203327171903882	other
UT-LMS	KRAS	0.011090573012939	other
UT-LMS	CCNE1	0.0258780036968577	other
UT-LMS	KDR	0.0129390018484288	other
UT-LMS	RICTOR	0.022181146025878	other
UT-LMS	JUN	0.0184842883548983	other
UT-LMS	PDGFRA	0.0184842883548983	other
UT-LMS	PIK3CA	0.0147874306839187	other
UT-LMS	KIT	0.011090573012939	other
UT-LMS	MYC	0.0184842883548983	other
UT-LMS	GID4	0.0646950092421442	other
UT-LMS	NF1	0.0388170055452865	other
UT-LMS	FRS2	0.00924214417744917	other
UT-LMS	PTEN	0.175600739371534	other
UT-LMS	ATRX	0.264325323475046	other
UT-LMS	CDK4	0.0203327171903882	other
UT-LMS	MDM2	0.0147874306839187	other
UT-LMS	CDKN2B	0.0683918669131238	other
UT-LMS	CDKN2A	0.088724584103512	other
UT-LMS	RB1	0.473197781885397	other
UT-LMS	TP53	0.66913123844732	other
UPS/MFH	GNAS	0.0182370820668693	other
UPS/MFH	JAK2	0.0303951367781155	other
UPS/MFH	ATM	0.0151975683890578	other
UPS/MFH	PDCD1LG2	0.033434650455927	other
UPS/MFH	TSC2	0.0243161094224924	other
UPS/MFH	ZNF217	0.0425531914893617	other
UPS/MFH	AKT2	0.0182370820668693	other
UPS/MFH	BRAF	0.0121580547112462	other
UPS/MFH	IDH1	0.00303951367781155	other
UPS/MFH	TET2	0.027355623100304	other
UPS/MFH	MAP3K6	0.0060790273556231	other
UPS/MFH	CHEK2	0.00911854103343465	other
UPS/MFH	EGFR	0.027355623100304	other
UPS/MFH	BRCA2	0.0243161094224924	other
UPS/MFH	CRKL	0.0151975683890578	other
UPS/MFH	NOTCH1	0.0486322188449848	other
UPS/MFH	MUTYH	0.0060790273556231	other
UPS/MFH	MED12	0.0060790273556231	other
UPS/MFH	PASK	0.0121580547112462	other
UPS/MFH	KAT6A	0.027355623100304	other
UPS/MFH	BCOR	0	other
UPS/MFH	NOTCH2	0.0425531914893617	other
UPS/MFH	FGF6	0.0151975683890578	other
UPS/MFH	FGF23	0.0121580547112462	other
UPS/MFH	SUZ12	0.00911854103343465	other
UPS/MFH	CCND2	0.0121580547112462	other
UPS/MFH	EPHA3	0.027355623100304	other
UPS/MFH	SMARCB1	0.00303951367781155	other
UPS/MFH	IGF1R	0.0212765957446809	other
UPS/MFH	KDM5A	0.0212765957446809	other
UPS/MFH	AURKB	0.0182370820668693	other
UPS/MFH	CKS1B	0.0212765957446809	other
UPS/MFH	NRAS	0.0364741641337386	other
UPS/MFH	ARID1A	0.0212765957446809	other
UPS/MFH	FGF10	0.0425531914893617	other
UPS/MFH	CCT6B	0.0151975683890578	other
UPS/MFH	NF2	0.027355623100304	other
UPS/MFH	KMT2C	0.0243161094224924	other
UPS/MFH	CCND3	0.0212765957446809	other
UPS/MFH	ZNF703	0.0303951367781155	other
UPS/MFH	FGFR1	0.0455927051671733	other
UPS/MFH	LRP1B	0.0364741641337386	other
UPS/MFH	KMT2D	0.027355623100304	other
UPS/MFH	MCL1	0.0364741641337386	other
UPS/MFH	DNMT3A	0.0425531914893617	other
UPS/MFH	CD36	0.0121580547112462	other
UPS/MFH	KRAS	0.027355623100304	other
UPS/MFH	CCNE1	0.0364741641337386	other
UPS/MFH	KDR	0.0455927051671733	other
UPS/MFH	RICTOR	0.0547112462006079	other
UPS/MFH	JUN	0.0668693009118541	other
UPS/MFH	PDGFRA	0.0759878419452888	other
UPS/MFH	PIK3CA	0.0303951367781155	other
UPS/MFH	KIT	0.0729483282674772	other
UPS/MFH	MYC	0.0212765957446809	other
UPS/MFH	GID4	0.0364741641337386	other
UPS/MFH	NF1	0.0972644376899696	other
UPS/MFH	FRS2	0.0243161094224924	other
UPS/MFH	PTEN	0.0668693009118541	other
UPS/MFH	ATRX	0.182370820668693	other
UPS/MFH	CDK4	0.0668693009118541	other
UPS/MFH	MDM2	0.0790273556231003	other
UPS/MFH	CDKN2B	0.200607902735562	other
UPS/MFH	CDKN2A	0.276595744680851	other
UPS/MFH	RB1	0.21580547112462	other
UPS/MFH	TP53	0.650455927051672	other
MYXOFIBROSARCOMA	GNAS	0.0170940170940171	other
MYXOFIBROSARCOMA	JAK2	0.0427350427350427	other
MYXOFIBROSARCOMA	ATM	0	other
MYXOFIBROSARCOMA	PDCD1LG2	0.0256410256410256	other
MYXOFIBROSARCOMA	TSC2	0.00854700854700855	other
MYXOFIBROSARCOMA	ZNF217	0.00854700854700855	other
MYXOFIBROSARCOMA	AKT2	0.0256410256410256	other
MYXOFIBROSARCOMA	BRAF	0.0170940170940171	other
MYXOFIBROSARCOMA	IDH1	0	other
MYXOFIBROSARCOMA	TET2	0.0170940170940171	other
MYXOFIBROSARCOMA	MAP3K6	0.00854700854700855	other
MYXOFIBROSARCOMA	CHEK2	0.0256410256410256	other
MYXOFIBROSARCOMA	EGFR	0.00854700854700855	other
MYXOFIBROSARCOMA	BRCA2	0.0170940170940171	other
MYXOFIBROSARCOMA	CRKL	0.0256410256410256	other
MYXOFIBROSARCOMA	NOTCH1	0.0170940170940171	other
MYXOFIBROSARCOMA	MUTYH	0.0170940170940171	other
MYXOFIBROSARCOMA	MED12	0	other
MYXOFIBROSARCOMA	PASK	0.00854700854700855	other
MYXOFIBROSARCOMA	KAT6A	0.00854700854700855	other
MYXOFIBROSARCOMA	BCOR	0.0170940170940171	other
MYXOFIBROSARCOMA	NOTCH2	0.0170940170940171	other
MYXOFIBROSARCOMA	FGF6	0.0170940170940171	other
MYXOFIBROSARCOMA	FGF23	0.0170940170940171	other
MYXOFIBROSARCOMA	SUZ12	0.0170940170940171	other
MYXOFIBROSARCOMA	CCND2	0.0170940170940171	other
MYXOFIBROSARCOMA	EPHA3	0.0598290598290598	other
MYXOFIBROSARCOMA	SMARCB1	0	other
MYXOFIBROSARCOMA	IGF1R	0	other
MYXOFIBROSARCOMA	KDM5A	0.0256410256410256	other
MYXOFIBROSARCOMA	AURKB	0.00854700854700855	other
MYXOFIBROSARCOMA	CKS1B	0.0341880341880342	other
MYXOFIBROSARCOMA	NRAS	0.00854700854700855	other
MYXOFIBROSARCOMA	ARID1A	0	other
MYXOFIBROSARCOMA	FGF10	0.0598290598290598	other
MYXOFIBROSARCOMA	CCT6B	0	other
MYXOFIBROSARCOMA	NF2	0.0256410256410256	other
MYXOFIBROSARCOMA	KMT2C	0.0256410256410256	other
MYXOFIBROSARCOMA	CCND3	0.00854700854700855	other
MYXOFIBROSARCOMA	ZNF703	0.0170940170940171	other
MYXOFIBROSARCOMA	FGFR1	0.0256410256410256	other
MYXOFIBROSARCOMA	LRP1B	0	other
MYXOFIBROSARCOMA	KMT2D	0.0170940170940171	other
MYXOFIBROSARCOMA	MCL1	0.0341880341880342	other
MYXOFIBROSARCOMA	DNMT3A	0.0512820512820513	other
MYXOFIBROSARCOMA	CD36	0.0427350427350427	other
MYXOFIBROSARCOMA	KRAS	0.0512820512820513	other
MYXOFIBROSARCOMA	CCNE1	0.0256410256410256	other
MYXOFIBROSARCOMA	KDR	0.0256410256410256	other
MYXOFIBROSARCOMA	RICTOR	0.0683760683760684	other
MYXOFIBROSARCOMA	JUN	0.0427350427350427	other
MYXOFIBROSARCOMA	PDGFRA	0.0341880341880342	other
MYXOFIBROSARCOMA	PIK3CA	0.00854700854700855	other
MYXOFIBROSARCOMA	KIT	0.0256410256410256	other
MYXOFIBROSARCOMA	MYC	0	other
MYXOFIBROSARCOMA	GID4	0.0170940170940171	other
MYXOFIBROSARCOMA	NF1	0.188034188034188	other
MYXOFIBROSARCOMA	FRS2	0.0512820512820513	other
MYXOFIBROSARCOMA	PTEN	0.0683760683760684	other
MYXOFIBROSARCOMA	ATRX	0.162393162393162	other
MYXOFIBROSARCOMA	CDK4	0.0598290598290598	other
MYXOFIBROSARCOMA	MDM2	0.0683760683760684	other
MYXOFIBROSARCOMA	CDKN2B	0.213675213675214	other
MYXOFIBROSARCOMA	CDKN2A	0.307692307692308	other
MYXOFIBROSARCOMA	RB1	0.213675213675214	other
MYXOFIBROSARCOMA	TP53	0.52991452991453	other
PLEO-RMS	GNAS	0	other
PLEO-RMS	JAK2	0	other
PLEO-RMS	ATM	0	other
PLEO-RMS	PDCD1LG2	0	other
PLEO-RMS	TSC2	0	other
PLEO-RMS	ZNF217	0	other
PLEO-RMS	AKT2	0.0344827586206897	other
PLEO-RMS	BRAF	0	other
PLEO-RMS	IDH1	0	other
PLEO-RMS	TET2	0.0689655172413793	other
PLEO-RMS	MAP3K6	0.0344827586206897	other
PLEO-RMS	CHEK2	0	other
PLEO-RMS	EGFR	0	other
PLEO-RMS	BRCA2	0	other
PLEO-RMS	CRKL	0	other
PLEO-RMS	NOTCH1	0	other
PLEO-RMS	MUTYH	0	other
PLEO-RMS	MED12	0	other
PLEO-RMS	PASK	0	other
PLEO-RMS	KAT6A	0	other
PLEO-RMS	BCOR	0	other
PLEO-RMS	NOTCH2	0	other
PLEO-RMS	FGF6	0	other
PLEO-RMS	FGF23	0	other
PLEO-RMS	SUZ12	0	other
PLEO-RMS	CCND2	0	other
PLEO-RMS	EPHA3	0.0344827586206897	other
PLEO-RMS	SMARCB1	0	other
PLEO-RMS	IGF1R	0	other
PLEO-RMS	KDM5A	0	other
PLEO-RMS	AURKB	0	other
PLEO-RMS	CKS1B	0	other
PLEO-RMS	NRAS	0.0344827586206897	other
PLEO-RMS	ARID1A	0.0344827586206897	other
PLEO-RMS	FGF10	0	other
PLEO-RMS	CCT6B	0.0344827586206897	other
PLEO-RMS	NF2	0	other
PLEO-RMS	KMT2C	0	other
PLEO-RMS	CCND3	0.0344827586206897	other
PLEO-RMS	ZNF703	0	other
PLEO-RMS	FGFR1	0	other
PLEO-RMS	LRP1B	0.0344827586206897	other
PLEO-RMS	KMT2D	0	other
PLEO-RMS	MCL1	0.0344827586206897	other
PLEO-RMS	DNMT3A	0	other
PLEO-RMS	CD36	0	other
PLEO-RMS	KRAS	0.0344827586206897	other
PLEO-RMS	CCNE1	0.137931034482759	other
PLEO-RMS	KDR	0.0344827586206897	other
PLEO-RMS	RICTOR	0.0344827586206897	other
PLEO-RMS	JUN	0.0344827586206897	other
PLEO-RMS	PDGFRA	0.0344827586206897	other
PLEO-RMS	PIK3CA	0.0344827586206897	other
PLEO-RMS	KIT	0.0344827586206897	other
PLEO-RMS	MYC	0.0344827586206897	other
PLEO-RMS	GID4	0.0689655172413793	other
PLEO-RMS	NF1	0.206896551724138	other
PLEO-RMS	FRS2	0.0344827586206897	other
PLEO-RMS	PTEN	0.0689655172413793	other
PLEO-RMS	ATRX	0.137931034482759	other
PLEO-RMS	CDK4	0.137931034482759	other
PLEO-RMS	MDM2	0.172413793103448	other
PLEO-RMS	CDKN2B	0	other
PLEO-RMS	CDKN2A	0.0344827586206897	other
PLEO-RMS	RB1	0.241379310344828	other
PLEO-RMS	TP53	0.517241379310345	other
ES-OSTEOSARCOMA	GNAS	0	other
ES-OSTEOSARCOMA	JAK2	0	other
ES-OSTEOSARCOMA	ATM	0.04	other
ES-OSTEOSARCOMA	PDCD1LG2	0	other
ES-OSTEOSARCOMA	TSC2	0	other
ES-OSTEOSARCOMA	ZNF217	0	other
ES-OSTEOSARCOMA	AKT2	0	other
ES-OSTEOSARCOMA	BRAF	0	other
ES-OSTEOSARCOMA	IDH1	0	other
ES-OSTEOSARCOMA	TET2	0	other
ES-OSTEOSARCOMA	MAP3K6	0	other
ES-OSTEOSARCOMA	CHEK2	0.04	other
ES-OSTEOSARCOMA	EGFR	0	other
ES-OSTEOSARCOMA	BRCA2	0	other
ES-OSTEOSARCOMA	CRKL	0	other
ES-OSTEOSARCOMA	NOTCH1	0	other
ES-OSTEOSARCOMA	MUTYH	0	other
ES-OSTEOSARCOMA	MED12	0	other
ES-OSTEOSARCOMA	PASK	0	other
ES-OSTEOSARCOMA	KAT6A	0.04	other
ES-OSTEOSARCOMA	BCOR	0	other
ES-OSTEOSARCOMA	NOTCH2	0	other
ES-OSTEOSARCOMA	FGF6	0.04	other
ES-OSTEOSARCOMA	FGF23	0.04	other
ES-OSTEOSARCOMA	SUZ12	0	other
ES-OSTEOSARCOMA	CCND2	0.04	other
ES-OSTEOSARCOMA	EPHA3	0	other
ES-OSTEOSARCOMA	SMARCB1	0	other
ES-OSTEOSARCOMA	IGF1R	0	other
ES-OSTEOSARCOMA	KDM5A	0.04	other
ES-OSTEOSARCOMA	AURKB	0	other
ES-OSTEOSARCOMA	CKS1B	0	other
ES-OSTEOSARCOMA	NRAS	0	other
ES-OSTEOSARCOMA	ARID1A	0	other
ES-OSTEOSARCOMA	FGF10	0.04	other
ES-OSTEOSARCOMA	CCT6B	0	other
ES-OSTEOSARCOMA	NF2	0	other
ES-OSTEOSARCOMA	KMT2C	0.04	other
ES-OSTEOSARCOMA	CCND3	0.08	other
ES-OSTEOSARCOMA	ZNF703	0.08	other
ES-OSTEOSARCOMA	FGFR1	0	other
ES-OSTEOSARCOMA	LRP1B	0	other
ES-OSTEOSARCOMA	KMT2D	0	other
ES-OSTEOSARCOMA	MCL1	0.04	other
ES-OSTEOSARCOMA	DNMT3A	0	other
ES-OSTEOSARCOMA	CD36	0.08	other
ES-OSTEOSARCOMA	KRAS	0	other
ES-OSTEOSARCOMA	CCNE1	0	other
ES-OSTEOSARCOMA	KDR	0.04	other
ES-OSTEOSARCOMA	RICTOR	0.04	other
ES-OSTEOSARCOMA	JUN	0	other
ES-OSTEOSARCOMA	PDGFRA	0.08	other
ES-OSTEOSARCOMA	PIK3CA	0.12	other
ES-OSTEOSARCOMA	KIT	0.04	other
ES-OSTEOSARCOMA	MYC	0.12	other
ES-OSTEOSARCOMA	GID4	0	other
ES-OSTEOSARCOMA	NF1	0	other
ES-OSTEOSARCOMA	FRS2	0.2	other
ES-OSTEOSARCOMA	PTEN	0.12	other
ES-OSTEOSARCOMA	ATRX	0.08	other
ES-OSTEOSARCOMA	CDK4	0.32	other
ES-OSTEOSARCOMA	MDM2	0.32	other
ES-OSTEOSARCOMA	CDKN2B	0.2	other
ES-OSTEOSARCOMA	CDKN2A	0.32	other
ES-OSTEOSARCOMA	RB1	0.08	other
ES-OSTEOSARCOMA	TP53	0.48	other
SARCOMA,NOS	GNAS	0.0194401244167963	other
SARCOMA,NOS	JAK2	0.0225505443234837	other
SARCOMA,NOS	ATM	0.0147744945567652	other
SARCOMA,NOS	PDCD1LG2	0.0233281493001555	other
SARCOMA,NOS	TSC2	0.0101088646967341	other
SARCOMA,NOS	ZNF217	0.02099533437014	other
SARCOMA,NOS	AKT2	0.0163297045101089	other
SARCOMA,NOS	BRAF	0.0194401244167963	other
SARCOMA,NOS	IDH1	0.00855365474339036	other
SARCOMA,NOS	TET2	0.0132192846034215	other
SARCOMA,NOS	MAP3K6	0.0139968895800933	other
SARCOMA,NOS	CHEK2	0.00855365474339036	other
SARCOMA,NOS	EGFR	0.0279937791601866	other
SARCOMA,NOS	BRCA2	0.0046656298600311	other
SARCOMA,NOS	CRKL	0.0147744945567652	other
SARCOMA,NOS	NOTCH1	0.02099533437014	other
SARCOMA,NOS	MUTYH	0.0116640746500778	other
SARCOMA,NOS	MED12	0.015552099533437	other
SARCOMA,NOS	PASK	0.0171073094867807	other
SARCOMA,NOS	KAT6A	0.0194401244167963	other
SARCOMA,NOS	BCOR	0.0147744945567652	other
SARCOMA,NOS	NOTCH2	0.0178849144634526	other
SARCOMA,NOS	FGF6	0.0225505443234837	other
SARCOMA,NOS	FGF23	0.0233281493001555	other
SARCOMA,NOS	SUZ12	0.0225505443234837	other
SARCOMA,NOS	CCND2	0.0248833592534992	other
SARCOMA,NOS	EPHA3	0.0303265940902022	other
SARCOMA,NOS	SMARCB1	0.0202177293934681	other
SARCOMA,NOS	IGF1R	0.0163297045101089	other
SARCOMA,NOS	KDM5A	0.0256609642301711	other
SARCOMA,NOS	AURKB	0.00388802488335925	other
SARCOMA,NOS	CKS1B	0.0139968895800933	other
SARCOMA,NOS	NRAS	0.0256609642301711	other
SARCOMA,NOS	ARID1A	0.0178849144634526	other
SARCOMA,NOS	FGF10	0.0295489891135303	other
SARCOMA,NOS	CCT6B	0.0101088646967341	other
SARCOMA,NOS	NF2	0.0318818040435459	other
SARCOMA,NOS	KMT2C	0.0225505443234837	other
SARCOMA,NOS	CCND3	0.0264385692068429	other
SARCOMA,NOS	ZNF703	0.02099533437014	other
SARCOMA,NOS	FGFR1	0.0248833592534992	other
SARCOMA,NOS	LRP1B	0.031104199066874	other
SARCOMA,NOS	KMT2D	0.0318818040435459	other
SARCOMA,NOS	MCL1	0.0132192846034215	other
SARCOMA,NOS	DNMT3A	0.0318818040435459	other
SARCOMA,NOS	CD36	0.02099533437014	other
SARCOMA,NOS	KRAS	0.0497667185069984	other
SARCOMA,NOS	CCNE1	0.0396578538102644	other
SARCOMA,NOS	KDR	0.0482115085536547	other
SARCOMA,NOS	RICTOR	0.052099533437014	other
SARCOMA,NOS	JUN	0.0451010886469673	other
SARCOMA,NOS	PDGFRA	0.0622083981337481	other
SARCOMA,NOS	PIK3CA	0.0451010886469673	other
SARCOMA,NOS	KIT	0.057542768273717	other
SARCOMA,NOS	MYC	0.0357698289269051	other
SARCOMA,NOS	GID4	0.0241057542768274	other
SARCOMA,NOS	NF1	0.110419906687403	other
SARCOMA,NOS	FRS2	0.0754276827371695	other
SARCOMA,NOS	PTEN	0.0723172628304821	other
SARCOMA,NOS	ATRX	0.126749611197512	other
SARCOMA,NOS	CDK4	0.102643856920684	other
SARCOMA,NOS	MDM2	0.114307931570762	other
SARCOMA,NOS	CDKN2B	0.23094867807154	other
SARCOMA,NOS	CDKN2A	0.283825816485225	other
SARCOMA,NOS	RB1	0.163297045101089	other
SARCOMA,NOS	TP53	0.467340590979782	other
UPS/MFH-BONE	GNAS	0	other
UPS/MFH-BONE	JAK2	0	other
UPS/MFH-BONE	ATM	0	other
UPS/MFH-BONE	PDCD1LG2	0	other
UPS/MFH-BONE	TSC2	0	other
UPS/MFH-BONE	ZNF217	0	other
UPS/MFH-BONE	AKT2	0	other
UPS/MFH-BONE	BRAF	0	other
UPS/MFH-BONE	IDH1	0	other
UPS/MFH-BONE	TET2	0.0434782608695652	other
UPS/MFH-BONE	MAP3K6	0	other
UPS/MFH-BONE	CHEK2	0	other
UPS/MFH-BONE	EGFR	0	other
UPS/MFH-BONE	BRCA2	0	other
UPS/MFH-BONE	CRKL	0	other
UPS/MFH-BONE	NOTCH1	0	other
UPS/MFH-BONE	MUTYH	0	other
UPS/MFH-BONE	MED12	0	other
UPS/MFH-BONE	PASK	0	other
UPS/MFH-BONE	KAT6A	0	other
UPS/MFH-BONE	BCOR	0.0434782608695652	other
UPS/MFH-BONE	NOTCH2	0	other
UPS/MFH-BONE	FGF6	0	other
UPS/MFH-BONE	FGF23	0.0434782608695652	other
UPS/MFH-BONE	SUZ12	0	other
UPS/MFH-BONE	CCND2	0.0434782608695652	other
UPS/MFH-BONE	EPHA3	0.0434782608695652	other
UPS/MFH-BONE	SMARCB1	0.0434782608695652	other
UPS/MFH-BONE	IGF1R	0.0434782608695652	other
UPS/MFH-BONE	KDM5A	0.0869565217391304	other
UPS/MFH-BONE	AURKB	0	other
UPS/MFH-BONE	CKS1B	0.0434782608695652	other
UPS/MFH-BONE	NRAS	0.0434782608695652	other
UPS/MFH-BONE	ARID1A	0	other
UPS/MFH-BONE	FGF10	0	other
UPS/MFH-BONE	CCT6B	0.0434782608695652	other
UPS/MFH-BONE	NF2	0.0434782608695652	other
UPS/MFH-BONE	KMT2C	0	other
UPS/MFH-BONE	CCND3	0.0434782608695652	other
UPS/MFH-BONE	ZNF703	0	other
UPS/MFH-BONE	FGFR1	0	other
UPS/MFH-BONE	LRP1B	0.0434782608695652	other
UPS/MFH-BONE	KMT2D	0	other
UPS/MFH-BONE	MCL1	0	other
UPS/MFH-BONE	DNMT3A	0	other
UPS/MFH-BONE	CD36	0	other
UPS/MFH-BONE	KRAS	0	other
UPS/MFH-BONE	CCNE1	0	other
UPS/MFH-BONE	KDR	0	other
UPS/MFH-BONE	RICTOR	0	other
UPS/MFH-BONE	JUN	0.0434782608695652	other
UPS/MFH-BONE	PDGFRA	0.0434782608695652	other
UPS/MFH-BONE	PIK3CA	0	other
UPS/MFH-BONE	KIT	0	other
UPS/MFH-BONE	MYC	0	other
UPS/MFH-BONE	GID4	0.0434782608695652	other
UPS/MFH-BONE	NF1	0	other
UPS/MFH-BONE	FRS2	0.0434782608695652	other
UPS/MFH-BONE	PTEN	0	other
UPS/MFH-BONE	ATRX	0	other
UPS/MFH-BONE	CDK4	0	other
UPS/MFH-BONE	MDM2	0.0434782608695652	other
UPS/MFH-BONE	CDKN2B	0.130434782608696	other
UPS/MFH-BONE	CDKN2A	0.173913043478261	other
UPS/MFH-BONE	RB1	0.0869565217391304	other
UPS/MFH-BONE	TP53	0.434782608695652	other
RMS,NOS	GNAS	0.0140845070422535	other
RMS,NOS	JAK2	0	other
RMS,NOS	ATM	0	other
RMS,NOS	PDCD1LG2	0	other
RMS,NOS	TSC2	0.00704225352112676	other
RMS,NOS	ZNF217	0.00704225352112676	other
RMS,NOS	AKT2	0.0211267605633803	other
RMS,NOS	BRAF	0.0211267605633803	other
RMS,NOS	IDH1	0.0140845070422535	other
RMS,NOS	TET2	0.0140845070422535	other
RMS,NOS	MAP3K6	0.00704225352112676	other
RMS,NOS	CHEK2	0.0140845070422535	other
RMS,NOS	EGFR	0	other
RMS,NOS	BRCA2	0.0140845070422535	other
RMS,NOS	CRKL	0.028169014084507	other
RMS,NOS	NOTCH1	0.0211267605633803	other
RMS,NOS	MUTYH	0.00704225352112676	other
RMS,NOS	MED12	0.00704225352112676	other
RMS,NOS	PASK	0.0140845070422535	other
RMS,NOS	KAT6A	0.00704225352112676	other
RMS,NOS	BCOR	0.0492957746478873	other
RMS,NOS	NOTCH2	0.0211267605633803	other
RMS,NOS	FGF6	0.00704225352112676	other
RMS,NOS	FGF23	0.00704225352112676	other
RMS,NOS	SUZ12	0.0211267605633803	other
RMS,NOS	CCND2	0.00704225352112676	other
RMS,NOS	EPHA3	0	other
RMS,NOS	SMARCB1	0.00704225352112676	other
RMS,NOS	IGF1R	0.0140845070422535	other
RMS,NOS	KDM5A	0	other
RMS,NOS	AURKB	0.00704225352112676	other
RMS,NOS	CKS1B	0.00704225352112676	other
RMS,NOS	NRAS	0.0563380281690141	other
RMS,NOS	ARID1A	0.0422535211267606	other
RMS,NOS	FGF10	0.00704225352112676	other
RMS,NOS	CCT6B	0.0140845070422535	other
RMS,NOS	NF2	0.0352112676056338	other
RMS,NOS	KMT2C	0.0352112676056338	other
RMS,NOS	CCND3	0	other
RMS,NOS	ZNF703	0.0211267605633803	other
RMS,NOS	FGFR1	0.0211267605633803	other
RMS,NOS	LRP1B	0.028169014084507	other
RMS,NOS	KMT2D	0.0211267605633803	other
RMS,NOS	MCL1	0.0211267605633803	other
RMS,NOS	DNMT3A	0.0211267605633803	other
RMS,NOS	CD36	0.0774647887323944	other
RMS,NOS	KRAS	0.0422535211267606	other
RMS,NOS	CCNE1	0.0352112676056338	other
RMS,NOS	KDR	0.0140845070422535	other
RMS,NOS	RICTOR	0.0140845070422535	other
RMS,NOS	JUN	0	other
RMS,NOS	PDGFRA	0.028169014084507	other
RMS,NOS	PIK3CA	0.0704225352112676	other
RMS,NOS	KIT	0.0211267605633803	other
RMS,NOS	MYC	0.028169014084507	other
RMS,NOS	GID4	0.00704225352112676	other
RMS,NOS	NF1	0.161971830985915	other
RMS,NOS	FRS2	0.0492957746478873	other
RMS,NOS	PTEN	0.028169014084507	other
RMS,NOS	ATRX	0.028169014084507	other
RMS,NOS	CDK4	0.0633802816901408	other
RMS,NOS	MDM2	0.0704225352112676	other
RMS,NOS	CDKN2B	0.0985915492957746	other
RMS,NOS	CDKN2A	0.140845070422535	other
RMS,NOS	RB1	0.0845070422535211	other
RMS,NOS	TP53	0.415492957746479	other
PEComa	GNAS	0	other
PEComa	JAK2	0	other
PEComa	ATM	0.0540540540540541	other
PEComa	PDCD1LG2	0	other
PEComa	TSC2	0.324324324324324	other
PEComa	ZNF217	0	other
PEComa	AKT2	0	other
PEComa	BRAF	0	other
PEComa	IDH1	0	other
PEComa	TET2	0	other
PEComa	MAP3K6	0.027027027027027	other
PEComa	CHEK2	0	other
PEComa	EGFR	0	other
PEComa	BRCA2	0.027027027027027	other
PEComa	CRKL	0	other
PEComa	NOTCH1	0.027027027027027	other
PEComa	MUTYH	0	other
PEComa	MED12	0.027027027027027	other
PEComa	PASK	0.027027027027027	other
PEComa	KAT6A	0	other
PEComa	BCOR	0	other
PEComa	NOTCH2	0	other
PEComa	FGF6	0	other
PEComa	FGF23	0	other
PEComa	SUZ12	0	other
PEComa	CCND2	0	other
PEComa	EPHA3	0.027027027027027	other
PEComa	SMARCB1	0.0540540540540541	other
PEComa	IGF1R	0	other
PEComa	KDM5A	0	other
PEComa	AURKB	0	other
PEComa	CKS1B	0	other
PEComa	NRAS	0	other
PEComa	ARID1A	0	other
PEComa	FGF10	0	other
PEComa	CCT6B	0	other
PEComa	NF2	0	other
PEComa	KMT2C	0	other
PEComa	CCND3	0	other
PEComa	ZNF703	0.027027027027027	other
PEComa	FGFR1	0	other
PEComa	LRP1B	0.027027027027027	other
PEComa	KMT2D	0	other
PEComa	MCL1	0	other
PEComa	DNMT3A	0.027027027027027	other
PEComa	CD36	0.0540540540540541	other
PEComa	KRAS	0	other
PEComa	CCNE1	0.0540540540540541	other
PEComa	KDR	0	other
PEComa	RICTOR	0	other
PEComa	JUN	0	other
PEComa	PDGFRA	0	other
PEComa	PIK3CA	0	other
PEComa	KIT	0	other
PEComa	MYC	0.027027027027027	other
PEComa	GID4	0.027027027027027	other
PEComa	NF1	0.027027027027027	other
PEComa	FRS2	0	other
PEComa	PTEN	0.027027027027027	other
PEComa	ATRX	0.135135135135135	other
PEComa	CDK4	0	other
PEComa	MDM2	0	other
PEComa	CDKN2B	0.0810810810810811	other
PEComa	CDKN2A	0.162162162162162	other
PEComa	RB1	0.27027027027027	other
PEComa	TP53	0.405405405405405	other
OSTEOSARCOMA	GNAS	0.0239130434782609	other
OSTEOSARCOMA	JAK2	0.0130434782608696	other
OSTEOSARCOMA	ATM	0.00652173913043478	other
OSTEOSARCOMA	PDCD1LG2	0.00869565217391304	other
OSTEOSARCOMA	TSC2	0.0108695652173913	other
OSTEOSARCOMA	ZNF217	0.0173913043478261	other
OSTEOSARCOMA	AKT2	0.00217391304347826	other
OSTEOSARCOMA	BRAF	0.00652173913043478	other
OSTEOSARCOMA	IDH1	0.0130434782608696	other
OSTEOSARCOMA	TET2	0.00434782608695652	other
OSTEOSARCOMA	MAP3K6	0.00869565217391304	other
OSTEOSARCOMA	CHEK2	0.0152173913043478	other
OSTEOSARCOMA	EGFR	0.00869565217391304	other
OSTEOSARCOMA	BRCA2	0.00652173913043478	other
OSTEOSARCOMA	CRKL	0.0130434782608696	other
OSTEOSARCOMA	NOTCH1	0	other
OSTEOSARCOMA	MUTYH	0.0130434782608696	other
OSTEOSARCOMA	MED12	0	other
OSTEOSARCOMA	PASK	0.00652173913043478	other
OSTEOSARCOMA	KAT6A	0.0326086956521739	other
OSTEOSARCOMA	BCOR	0.0108695652173913	other
OSTEOSARCOMA	NOTCH2	0.0239130434782609	other
OSTEOSARCOMA	FGF6	0.0326086956521739	other
OSTEOSARCOMA	FGF23	0.0304347826086957	other
OSTEOSARCOMA	SUZ12	0.0130434782608696	other
OSTEOSARCOMA	CCND2	0.0304347826086957	other
OSTEOSARCOMA	EPHA3	0.0217391304347826	other
OSTEOSARCOMA	SMARCB1	0.00652173913043478	other
OSTEOSARCOMA	IGF1R	0.0347826086956522	other
OSTEOSARCOMA	KDM5A	0.0369565217391304	other
OSTEOSARCOMA	AURKB	0.0543478260869565	other
OSTEOSARCOMA	CKS1B	0.0239130434782609	other
OSTEOSARCOMA	NRAS	0.0108695652173913	other
OSTEOSARCOMA	ARID1A	0.00869565217391304	other
OSTEOSARCOMA	FGF10	0.0217391304347826	other
OSTEOSARCOMA	CCT6B	0.0195652173913043	other
OSTEOSARCOMA	NF2	0.0347826086956522	other
OSTEOSARCOMA	KMT2C	0.00869565217391304	other
OSTEOSARCOMA	CCND3	0.115217391304348	other
OSTEOSARCOMA	ZNF703	0.0326086956521739	other
OSTEOSARCOMA	FGFR1	0.0456521739130435	other
OSTEOSARCOMA	LRP1B	0.0326086956521739	other
OSTEOSARCOMA	KMT2D	0.0195652173913043	other
OSTEOSARCOMA	MCL1	0.05	other
OSTEOSARCOMA	DNMT3A	0.0152173913043478	other
OSTEOSARCOMA	CD36	0.0173913043478261	other
OSTEOSARCOMA	KRAS	0.041304347826087	other
OSTEOSARCOMA	CCNE1	0.0891304347826087	other
OSTEOSARCOMA	KDR	0.0652173913043478	other
OSTEOSARCOMA	RICTOR	0.0369565217391304	other
OSTEOSARCOMA	JUN	0.0239130434782609	other
OSTEOSARCOMA	PDGFRA	0.106521739130435	other
OSTEOSARCOMA	PIK3CA	0.0217391304347826	other
OSTEOSARCOMA	KIT	0.0826086956521739	other
OSTEOSARCOMA	MYC	0.15	other
OSTEOSARCOMA	GID4	0.204347826086957	other
OSTEOSARCOMA	NF1	0.0173913043478261	other
OSTEOSARCOMA	FRS2	0.0630434782608696	other
OSTEOSARCOMA	PTEN	0.0739130434782609	other
OSTEOSARCOMA	ATRX	0.0739130434782609	other
OSTEOSARCOMA	CDK4	0.134782608695652	other
OSTEOSARCOMA	MDM2	0.0891304347826087	other
OSTEOSARCOMA	CDKN2B	0.195652173913043	other
OSTEOSARCOMA	CDKN2A	0.232608695652174	other
OSTEOSARCOMA	RB1	0.182608695652174	other
OSTEOSARCOMA	TP53	0.382608695652174	other
ANGIOSARCOMA	GNAS	0.00664451827242525	other
ANGIOSARCOMA	JAK2	0.00996677740863787	other
ANGIOSARCOMA	ATM	0.0332225913621262	other
ANGIOSARCOMA	PDCD1LG2	0.0166112956810631	other
ANGIOSARCOMA	TSC2	0.0332225913621262	other
ANGIOSARCOMA	ZNF217	0.00332225913621262	other
ANGIOSARCOMA	AKT2	0	other
ANGIOSARCOMA	BRAF	0.026578073089701	other
ANGIOSARCOMA	IDH1	0.00332225913621262	other
ANGIOSARCOMA	TET2	0.0232558139534884	other
ANGIOSARCOMA	MAP3K6	0.0199335548172757	other
ANGIOSARCOMA	CHEK2	0.0232558139534884	other
ANGIOSARCOMA	EGFR	0.00996677740863787	other
ANGIOSARCOMA	BRCA2	0.0332225913621262	other
ANGIOSARCOMA	CRKL	0.053156146179402	other
ANGIOSARCOMA	NOTCH1	0.0365448504983389	other
ANGIOSARCOMA	MUTYH	0.00332225913621262	other
ANGIOSARCOMA	MED12	0.00664451827242525	other
ANGIOSARCOMA	PASK	0.0132890365448505	other
ANGIOSARCOMA	KAT6A	0.00996677740863787	other
ANGIOSARCOMA	BCOR	0.00996677740863787	other
ANGIOSARCOMA	NOTCH2	0.00996677740863787	other
ANGIOSARCOMA	FGF6	0.00332225913621262	other
ANGIOSARCOMA	FGF23	0.00332225913621262	other
ANGIOSARCOMA	SUZ12	0.00332225913621262	other
ANGIOSARCOMA	CCND2	0.00332225913621262	other
ANGIOSARCOMA	EPHA3	0.00996677740863787	other
ANGIOSARCOMA	SMARCB1	0.00664451827242525	other
ANGIOSARCOMA	IGF1R	0.00664451827242525	other
ANGIOSARCOMA	KDM5A	0.00332225913621262	other
ANGIOSARCOMA	AURKB	0	other
ANGIOSARCOMA	CKS1B	0.00996677740863787	other
ANGIOSARCOMA	NRAS	0.0299003322259136	other
ANGIOSARCOMA	ARID1A	0.0465116279069767	other
ANGIOSARCOMA	FGF10	0	other
ANGIOSARCOMA	CCT6B	0.0299003322259136	other
ANGIOSARCOMA	NF2	0.0199335548172757	other
ANGIOSARCOMA	KMT2C	0.00996677740863787	other
ANGIOSARCOMA	CCND3	0.00996677740863787	other
ANGIOSARCOMA	ZNF703	0.00664451827242525	other
ANGIOSARCOMA	FGFR1	0.00332225913621262	other
ANGIOSARCOMA	LRP1B	0.0365448504983389	other
ANGIOSARCOMA	KMT2D	0.0431893687707641	other
ANGIOSARCOMA	MCL1	0.0166112956810631	other
ANGIOSARCOMA	DNMT3A	0.0365448504983389	other
ANGIOSARCOMA	CD36	0.0166112956810631	other
ANGIOSARCOMA	KRAS	0.0431893687707641	other
ANGIOSARCOMA	CCNE1	0	other
ANGIOSARCOMA	KDR	0.12624584717608	other
ANGIOSARCOMA	RICTOR	0.00664451827242525	other
ANGIOSARCOMA	JUN	0.00664451827242525	other
ANGIOSARCOMA	PDGFRA	0.0498338870431894	other
ANGIOSARCOMA	PIK3CA	0.0963455149501661	other
ANGIOSARCOMA	KIT	0.0598006644518272	other
ANGIOSARCOMA	MYC	0.222591362126246	other
ANGIOSARCOMA	GID4	0.00996677740863787	other
ANGIOSARCOMA	NF1	0.0598006644518272	other
ANGIOSARCOMA	FRS2	0.00332225913621262	other
ANGIOSARCOMA	PTEN	0.0232558139534884	other
ANGIOSARCOMA	ATRX	0.0863787375415282	other
ANGIOSARCOMA	CDK4	0.00332225913621262	other
ANGIOSARCOMA	MDM2	0.00332225913621262	other
ANGIOSARCOMA	CDKN2B	0.122923588039867	other
ANGIOSARCOMA	CDKN2A	0.166112956810631	other
ANGIOSARCOMA	RB1	0.0332225913621262	other
ANGIOSARCOMA	TP53	0.362126245847176	other
LPS,NOS	GNAS	0.04	other
LPS,NOS	JAK2	0	other
LPS,NOS	ATM	0	other
LPS,NOS	PDCD1LG2	0	other
LPS,NOS	TSC2	0	other
LPS,NOS	ZNF217	0.04	other
LPS,NOS	AKT2	0	other
LPS,NOS	BRAF	0	other
LPS,NOS	IDH1	0	other
LPS,NOS	TET2	0	other
LPS,NOS	MAP3K6	0	other
LPS,NOS	CHEK2	0	other
LPS,NOS	EGFR	0	other
LPS,NOS	BRCA2	0	other
LPS,NOS	CRKL	0.04	other
LPS,NOS	NOTCH1	0	other
LPS,NOS	MUTYH	0	other
LPS,NOS	MED12	0	other
LPS,NOS	PASK	0	other
LPS,NOS	KAT6A	0	other
LPS,NOS	BCOR	0	other
LPS,NOS	NOTCH2	0	other
LPS,NOS	FGF6	0.04	other
LPS,NOS	FGF23	0.04	other
LPS,NOS	SUZ12	0	other
LPS,NOS	CCND2	0.04	other
LPS,NOS	EPHA3	0.04	other
LPS,NOS	SMARCB1	0	other
LPS,NOS	IGF1R	0	other
LPS,NOS	KDM5A	0.04	other
LPS,NOS	AURKB	0	other
LPS,NOS	CKS1B	0	other
LPS,NOS	NRAS	0	other
LPS,NOS	ARID1A	0.04	other
LPS,NOS	FGF10	0.04	other
LPS,NOS	CCT6B	0	other
LPS,NOS	NF2	0	other
LPS,NOS	KMT2C	0	other
LPS,NOS	CCND3	0	other
LPS,NOS	ZNF703	0.08	other
LPS,NOS	FGFR1	0	other
LPS,NOS	LRP1B	0	other
LPS,NOS	KMT2D	0	other
LPS,NOS	MCL1	0	other
LPS,NOS	DNMT3A	0	other
LPS,NOS	CD36	0.04	other
LPS,NOS	KRAS	0.04	other
LPS,NOS	CCNE1	0	other
LPS,NOS	KDR	0.04	other
LPS,NOS	RICTOR	0.04	other
LPS,NOS	JUN	0.04	other
LPS,NOS	PDGFRA	0.12	other
LPS,NOS	PIK3CA	0.04	other
LPS,NOS	KIT	0.04	other
LPS,NOS	MYC	0	other
LPS,NOS	GID4	0.04	other
LPS,NOS	NF1	0.2	other
LPS,NOS	FRS2	0.12	other
LPS,NOS	PTEN	0.12	other
LPS,NOS	ATRX	0.16	other
LPS,NOS	CDK4	0.08	other
LPS,NOS	MDM2	0	other
LPS,NOS	CDKN2B	0.04	other
LPS,NOS	CDKN2A	0.04	other
LPS,NOS	RB1	0.32	other
LPS,NOS	TP53	0.36	other
CHONDROSARCOMA	GNAS	0.0137614678899083	other
CHONDROSARCOMA	JAK2	0.00458715596330275	other
CHONDROSARCOMA	ATM	0.00458715596330275	other
CHONDROSARCOMA	PDCD1LG2	0	other
CHONDROSARCOMA	TSC2	0.00458715596330275	other
CHONDROSARCOMA	ZNF217	0.00917431192660551	other
CHONDROSARCOMA	AKT2	0.00917431192660551	other
CHONDROSARCOMA	BRAF	0.0137614678899083	other
CHONDROSARCOMA	IDH1	0.229357798165138	other
CHONDROSARCOMA	TET2	0.00917431192660551	other
CHONDROSARCOMA	MAP3K6	0.00458715596330275	other
CHONDROSARCOMA	CHEK2	0.0137614678899083	other
CHONDROSARCOMA	EGFR	0.0137614678899083	other
CHONDROSARCOMA	BRCA2	0.0137614678899083	other
CHONDROSARCOMA	CRKL	0.00458715596330275	other
CHONDROSARCOMA	NOTCH1	0.0137614678899083	other
CHONDROSARCOMA	MUTYH	0.00917431192660551	other
CHONDROSARCOMA	MED12	0	other
CHONDROSARCOMA	PASK	0.00917431192660551	other
CHONDROSARCOMA	KAT6A	0.00458715596330275	other
CHONDROSARCOMA	BCOR	0.0229357798165138	other
CHONDROSARCOMA	NOTCH2	0.00917431192660551	other
CHONDROSARCOMA	FGF6	0.00917431192660551	other
CHONDROSARCOMA	FGF23	0.00917431192660551	other
CHONDROSARCOMA	SUZ12	0.00458715596330275	other
CHONDROSARCOMA	CCND2	0.00917431192660551	other
CHONDROSARCOMA	EPHA3	0.00458715596330275	other
CHONDROSARCOMA	SMARCB1	0.018348623853211	other
CHONDROSARCOMA	IGF1R	0.0137614678899083	other
CHONDROSARCOMA	KDM5A	0.0229357798165138	other
CHONDROSARCOMA	AURKB	0.0137614678899083	other
CHONDROSARCOMA	CKS1B	0.00917431192660551	other
CHONDROSARCOMA	NRAS	0.0137614678899083	other
CHONDROSARCOMA	ARID1A	0.00917431192660551	other
CHONDROSARCOMA	FGF10	0.00458715596330275	other
CHONDROSARCOMA	CCT6B	0.018348623853211	other
CHONDROSARCOMA	NF2	0.018348623853211	other
CHONDROSARCOMA	KMT2C	0.0275229357798165	other
CHONDROSARCOMA	CCND3	0.018348623853211	other
CHONDROSARCOMA	ZNF703	0.00458715596330275	other
CHONDROSARCOMA	FGFR1	0.00917431192660551	other
CHONDROSARCOMA	LRP1B	0.0275229357798165	other
CHONDROSARCOMA	KMT2D	0.0275229357798165	other
CHONDROSARCOMA	MCL1	0.00458715596330275	other
CHONDROSARCOMA	DNMT3A	0.036697247706422	other
CHONDROSARCOMA	CD36	0.0137614678899083	other
CHONDROSARCOMA	KRAS	0.0412844036697248	other
CHONDROSARCOMA	CCNE1	0.0137614678899083	other
CHONDROSARCOMA	KDR	0.018348623853211	other
CHONDROSARCOMA	RICTOR	0.0137614678899083	other
CHONDROSARCOMA	JUN	0.00458715596330275	other
CHONDROSARCOMA	PDGFRA	0.0229357798165138	other
CHONDROSARCOMA	PIK3CA	0.0504587155963303	other
CHONDROSARCOMA	KIT	0.0229357798165138	other
CHONDROSARCOMA	MYC	0.0229357798165138	other
CHONDROSARCOMA	GID4	0.0504587155963303	other
CHONDROSARCOMA	NF1	0.018348623853211	other
CHONDROSARCOMA	FRS2	0.0229357798165138	other
CHONDROSARCOMA	PTEN	0.0596330275229358	other
CHONDROSARCOMA	ATRX	0.018348623853211	other
CHONDROSARCOMA	CDK4	0.0504587155963303	other
CHONDROSARCOMA	MDM2	0.055045871559633	other
CHONDROSARCOMA	CDKN2B	0.211009174311927	other
CHONDROSARCOMA	CDKN2A	0.288990825688073	other
CHONDROSARCOMA	RB1	0.0688073394495413	other
CHONDROSARCOMA	TP53	0.348623853211009	other
SFT	GNAS	0	translocation associated
SFT	JAK2	0	translocation associated
SFT	ATM	0.0222222222222222	translocation associated
SFT	PDCD1LG2	0	translocation associated
SFT	TSC2	0.00555555555555556	translocation associated
SFT	ZNF217	0	translocation associated
SFT	AKT2	0	translocation associated
SFT	BRAF	0	translocation associated
SFT	IDH1	0	translocation associated
SFT	TET2	0	translocation associated
SFT	MAP3K6	0.0222222222222222	translocation associated
SFT	CHEK2	0.0111111111111111	translocation associated
SFT	EGFR	0.0111111111111111	translocation associated
SFT	BRCA2	0	translocation associated
SFT	CRKL	0	translocation associated
SFT	NOTCH1	0.0166666666666667	translocation associated
SFT	MUTYH	0.00555555555555556	translocation associated
SFT	MED12	0	translocation associated
SFT	PASK	0.0111111111111111	translocation associated
SFT	KAT6A	0	translocation associated
SFT	BCOR	0.0166666666666667	translocation associated
SFT	NOTCH2	0.00555555555555556	translocation associated
SFT	FGF6	0	translocation associated
SFT	FGF23	0	translocation associated
SFT	SUZ12	0.00555555555555556	translocation associated
SFT	CCND2	0	translocation associated
SFT	EPHA3	0	translocation associated
SFT	SMARCB1	0	translocation associated
SFT	IGF1R	0	translocation associated
SFT	KDM5A	0	translocation associated
SFT	AURKB	0	translocation associated
SFT	CKS1B	0	translocation associated
SFT	NRAS	0	translocation associated
SFT	ARID1A	0	translocation associated
SFT	FGF10	0	translocation associated
SFT	CCT6B	0.0166666666666667	translocation associated
SFT	NF2	0	translocation associated
SFT	KMT2C	0.00555555555555556	translocation associated
SFT	CCND3	0	translocation associated
SFT	ZNF703	0.00555555555555556	translocation associated
SFT	FGFR1	0	translocation associated
SFT	LRP1B	0.00555555555555556	translocation associated
SFT	KMT2D	0.0111111111111111	translocation associated
SFT	MCL1	0	translocation associated
SFT	DNMT3A	0.00555555555555556	translocation associated
SFT	CD36	0.0166666666666667	translocation associated
SFT	KRAS	0	translocation associated
SFT	CCNE1	0	translocation associated
SFT	KDR	0.00555555555555556	translocation associated
SFT	RICTOR	0.00555555555555556	translocation associated
SFT	JUN	0.00555555555555556	translocation associated
SFT	PDGFRA	0	translocation associated
SFT	PIK3CA	0.00555555555555556	translocation associated
SFT	KIT	0	translocation associated
SFT	MYC	0.0111111111111111	translocation associated
SFT	GID4	0	translocation associated
SFT	NF1	0.0111111111111111	translocation associated
SFT	FRS2	0	translocation associated
SFT	PTEN	0	translocation associated
SFT	ATRX	0.00555555555555556	translocation associated
SFT	CDK4	0.00555555555555556	translocation associated
SFT	MDM2	0	translocation associated
SFT	CDKN2B	0.0555555555555556	translocation associated
SFT	CDKN2A	0.0555555555555556	translocation associated
SFT	RB1	0.0611111111111111	translocation associated
SFT	TP53	0.283333333333333	translocation associated
E-RMS	GNAS	0.0131578947368421	other
E-RMS	JAK2	0	other
E-RMS	ATM	0.0263157894736842	other
E-RMS	PDCD1LG2	0	other
E-RMS	TSC2	0	other
E-RMS	ZNF217	0	other
E-RMS	AKT2	0.0131578947368421	other
E-RMS	BRAF	0.0131578947368421	other
E-RMS	IDH1	0	other
E-RMS	TET2	0	other
E-RMS	MAP3K6	0	other
E-RMS	CHEK2	0.0263157894736842	other
E-RMS	EGFR	0.0131578947368421	other
E-RMS	BRCA2	0.0131578947368421	other
E-RMS	CRKL	0.0394736842105263	other
E-RMS	NOTCH1	0.0394736842105263	other
E-RMS	MUTYH	0	other
E-RMS	MED12	0	other
E-RMS	PASK	0	other
E-RMS	KAT6A	0.0263157894736842	other
E-RMS	BCOR	0.197368421052632	other
E-RMS	NOTCH2	0.0131578947368421	other
E-RMS	FGF6	0.0131578947368421	other
E-RMS	FGF23	0.0131578947368421	other
E-RMS	SUZ12	0.0131578947368421	other
E-RMS	CCND2	0.0131578947368421	other
E-RMS	EPHA3	0.0131578947368421	other
E-RMS	SMARCB1	0.0131578947368421	other
E-RMS	IGF1R	0	other
E-RMS	KDM5A	0.0131578947368421	other
E-RMS	AURKB	0	other
E-RMS	CKS1B	0	other
E-RMS	NRAS	0.210526315789474	other
E-RMS	ARID1A	0.0526315789473684	other
E-RMS	FGF10	0	other
E-RMS	CCT6B	0.0131578947368421	other
E-RMS	NF2	0	other
E-RMS	KMT2C	0.0131578947368421	other
E-RMS	CCND3	0	other
E-RMS	ZNF703	0.0526315789473684	other
E-RMS	FGFR1	0.0263157894736842	other
E-RMS	LRP1B	0.0263157894736842	other
E-RMS	KMT2D	0.0263157894736842	other
E-RMS	MCL1	0.0131578947368421	other
E-RMS	DNMT3A	0	other
E-RMS	CD36	0	other
E-RMS	KRAS	0.0789473684210526	other
E-RMS	CCNE1	0.0131578947368421	other
E-RMS	KDR	0	other
E-RMS	RICTOR	0	other
E-RMS	JUN	0.0131578947368421	other
E-RMS	PDGFRA	0	other
E-RMS	PIK3CA	0.0921052631578947	other
E-RMS	KIT	0	other
E-RMS	MYC	0.184210526315789	other
E-RMS	GID4	0	other
E-RMS	NF1	0.144736842105263	other
E-RMS	FRS2	0.0526315789473684	other
E-RMS	PTEN	0.0131578947368421	other
E-RMS	ATRX	0	other
E-RMS	CDK4	0.0131578947368421	other
E-RMS	MDM2	0.0789473684210526	other
E-RMS	CDKN2B	0.105263157894737	other
E-RMS	CDKN2A	0.144736842105263	other
E-RMS	RB1	0.0263157894736842	other
E-RMS	TP53	0.276315789473684	other
FIBROSARCOMA	GNAS	0	other
FIBROSARCOMA	JAK2	0.0192307692307692	other
FIBROSARCOMA	ATM	0	other
FIBROSARCOMA	PDCD1LG2	0.0192307692307692	other
FIBROSARCOMA	TSC2	0	other
FIBROSARCOMA	ZNF217	0	other
FIBROSARCOMA	AKT2	0	other
FIBROSARCOMA	BRAF	0	other
FIBROSARCOMA	IDH1	0	other
FIBROSARCOMA	TET2	0	other
FIBROSARCOMA	MAP3K6	0	other
FIBROSARCOMA	CHEK2	0	other
FIBROSARCOMA	EGFR	0	other
FIBROSARCOMA	BRCA2	0	other
FIBROSARCOMA	CRKL	0.0192307692307692	other
FIBROSARCOMA	NOTCH1	0.0192307692307692	other
FIBROSARCOMA	MUTYH	0.0192307692307692	other
FIBROSARCOMA	MED12	0	other
FIBROSARCOMA	PASK	0.0192307692307692	other
FIBROSARCOMA	KAT6A	0.0192307692307692	other
FIBROSARCOMA	BCOR	0.0192307692307692	other
FIBROSARCOMA	NOTCH2	0	other
FIBROSARCOMA	FGF6	0	other
FIBROSARCOMA	FGF23	0	other
FIBROSARCOMA	SUZ12	0.0576923076923077	other
FIBROSARCOMA	CCND2	0	other
FIBROSARCOMA	EPHA3	0	other
FIBROSARCOMA	SMARCB1	0.0192307692307692	other
FIBROSARCOMA	IGF1R	0	other
FIBROSARCOMA	KDM5A	0	other
FIBROSARCOMA	AURKB	0.0192307692307692	other
FIBROSARCOMA	CKS1B	0.0192307692307692	other
FIBROSARCOMA	NRAS	0.0192307692307692	other
FIBROSARCOMA	ARID1A	0.0576923076923077	other
FIBROSARCOMA	FGF10	0	other
FIBROSARCOMA	CCT6B	0	other
FIBROSARCOMA	NF2	0.0384615384615385	other
FIBROSARCOMA	KMT2C	0	other
FIBROSARCOMA	CCND3	0.0192307692307692	other
FIBROSARCOMA	ZNF703	0.0192307692307692	other
FIBROSARCOMA	FGFR1	0.0192307692307692	other
FIBROSARCOMA	LRP1B	0.0384615384615385	other
FIBROSARCOMA	KMT2D	0.0192307692307692	other
FIBROSARCOMA	MCL1	0.0192307692307692	other
FIBROSARCOMA	DNMT3A	0.0192307692307692	other
FIBROSARCOMA	CD36	0	other
FIBROSARCOMA	KRAS	0.0576923076923077	other
FIBROSARCOMA	CCNE1	0.0192307692307692	other
FIBROSARCOMA	KDR	0.0192307692307692	other
FIBROSARCOMA	RICTOR	0	other
FIBROSARCOMA	JUN	0.0384615384615385	other
FIBROSARCOMA	PDGFRA	0.0384615384615385	other
FIBROSARCOMA	PIK3CA	0.0384615384615385	other
FIBROSARCOMA	KIT	0.0192307692307692	other
FIBROSARCOMA	MYC	0.0192307692307692	other
FIBROSARCOMA	GID4	0.0192307692307692	other
FIBROSARCOMA	NF1	0.115384615384615	other
FIBROSARCOMA	FRS2	0.0576923076923077	other
FIBROSARCOMA	PTEN	0.0961538461538462	other
FIBROSARCOMA	ATRX	0	other
FIBROSARCOMA	CDK4	0.0769230769230769	other
FIBROSARCOMA	MDM2	0.0576923076923077	other
FIBROSARCOMA	CDKN2B	0.269230769230769	other
FIBROSARCOMA	CDKN2A	0.365384615384615	other
FIBROSARCOMA	RB1	0.0961538461538462	other
FIBROSARCOMA	TP53	0.269230769230769	other
GCTB	GNAS	0.0303030303030303	other
GCTB	JAK2	0	other
GCTB	ATM	0.0303030303030303	other
GCTB	PDCD1LG2	0	other
GCTB	TSC2	0	other
GCTB	ZNF217	0.0303030303030303	other
GCTB	AKT2	0	other
GCTB	BRAF	0	other
GCTB	IDH1	0	other
GCTB	TET2	0	other
GCTB	MAP3K6	0	other
GCTB	CHEK2	0	other
GCTB	EGFR	0	other
GCTB	BRCA2	0	other
GCTB	CRKL	0	other
GCTB	NOTCH1	0	other
GCTB	MUTYH	0.0303030303030303	other
GCTB	MED12	0.0303030303030303	other
GCTB	PASK	0	other
GCTB	KAT6A	0	other
GCTB	BCOR	0	other
GCTB	NOTCH2	0	other
GCTB	FGF6	0	other
GCTB	FGF23	0	other
GCTB	SUZ12	0	other
GCTB	CCND2	0	other
GCTB	EPHA3	0.0303030303030303	other
GCTB	SMARCB1	0	other
GCTB	IGF1R	0	other
GCTB	KDM5A	0	other
GCTB	AURKB	0	other
GCTB	CKS1B	0	other
GCTB	NRAS	0	other
GCTB	ARID1A	0	other
GCTB	FGF10	0	other
GCTB	CCT6B	0	other
GCTB	NF2	0	other
GCTB	KMT2C	0	other
GCTB	CCND3	0	other
GCTB	ZNF703	0	other
GCTB	FGFR1	0	other
GCTB	LRP1B	0	other
GCTB	KMT2D	0	other
GCTB	MCL1	0	other
GCTB	DNMT3A	0	other
GCTB	CD36	0.0303030303030303	other
GCTB	KRAS	0.0606060606060606	other
GCTB	CCNE1	0	other
GCTB	KDR	0	other
GCTB	RICTOR	0	other
GCTB	JUN	0	other
GCTB	PDGFRA	0	other
GCTB	PIK3CA	0	other
GCTB	KIT	0	other
GCTB	MYC	0	other
GCTB	GID4	0	other
GCTB	NF1	0.0303030303030303	other
GCTB	FRS2	0.0303030303030303	other
GCTB	PTEN	0.0303030303030303	other
GCTB	ATRX	0	other
GCTB	CDK4	0.0303030303030303	other
GCTB	MDM2	0.0303030303030303	other
GCTB	CDKN2B	0.121212121212121	other
GCTB	CDKN2A	0.151515151515152	other
GCTB	RB1	0.0909090909090909	other
GCTB	TP53	0.242424242424242	other
MPNST	GNAS	0.00492610837438424	other
MPNST	JAK2	0.00985221674876847	other
MPNST	ATM	0.00985221674876847	other
MPNST	PDCD1LG2	0.00985221674876847	other
MPNST	TSC2	0.00492610837438424	other
MPNST	ZNF217	0.00492610837438424	other
MPNST	AKT2	0.0295566502463054	other
MPNST	BRAF	0.0295566502463054	other
MPNST	IDH1	0	other
MPNST	TET2	0.0197044334975369	other
MPNST	MAP3K6	0.00985221674876847	other
MPNST	CHEK2	0.00492610837438424	other
MPNST	EGFR	0.0344827586206897	other
MPNST	BRCA2	0.00492610837438424	other
MPNST	CRKL	0.00985221674876847	other
MPNST	NOTCH1	0.0147783251231527	other
MPNST	MUTYH	0.00492610837438424	other
MPNST	MED12	0.00985221674876847	other
MPNST	PASK	0.00985221674876847	other
MPNST	KAT6A	0.0147783251231527	other
MPNST	BCOR	0.00492610837438424	other
MPNST	NOTCH2	0.0147783251231527	other
MPNST	FGF6	0.0147783251231527	other
MPNST	FGF23	0.0147783251231527	other
MPNST	SUZ12	0.187192118226601	other
MPNST	CCND2	0.0147783251231527	other
MPNST	EPHA3	0.0197044334975369	other
MPNST	SMARCB1	0.0295566502463054	other
MPNST	IGF1R	0.00985221674876847	other
MPNST	KDM5A	0.0246305418719212	other
MPNST	AURKB	0	other
MPNST	CKS1B	0.0147783251231527	other
MPNST	NRAS	0.0246305418719212	other
MPNST	ARID1A	0.00985221674876847	other
MPNST	FGF10	0.00492610837438424	other
MPNST	CCT6B	0.00985221674876847	other
MPNST	NF2	0.0443349753694581	other
MPNST	KMT2C	0.0147783251231527	other
MPNST	CCND3	0.00492610837438424	other
MPNST	ZNF703	0.0197044334975369	other
MPNST	FGFR1	0.0344827586206897	other
MPNST	LRP1B	0.0394088669950739	other
MPNST	KMT2D	0.0147783251231527	other
MPNST	MCL1	0.00985221674876847	other
MPNST	DNMT3A	0	other
MPNST	CD36	0.0344827586206897	other
MPNST	KRAS	0.0147783251231527	other
MPNST	CCNE1	0.0197044334975369	other
MPNST	KDR	0.0344827586206897	other
MPNST	RICTOR	0.0295566502463054	other
MPNST	JUN	0.00985221674876847	other
MPNST	PDGFRA	0.0640394088669951	other
MPNST	PIK3CA	0.0295566502463054	other
MPNST	KIT	0.0541871921182266	other
MPNST	MYC	0.0394088669950739	other
MPNST	GID4	0	other
MPNST	NF1	0.54679802955665	other
MPNST	FRS2	0.0295566502463054	other
MPNST	PTEN	0.0738916256157636	other
MPNST	ATRX	0.0541871921182266	other
MPNST	CDK4	0.0295566502463054	other
MPNST	MDM2	0.0689655172413793	other
MPNST	CDKN2B	0.41871921182266	other
MPNST	CDKN2A	0.532019704433498	other
MPNST	RB1	0.0394088669950739	other
MPNST	TP53	0.241379310344828	other
EWING	GNAS	0	translocation associated
EWING	JAK2	0	translocation associated
EWING	ATM	0.00338983050847458	translocation associated
EWING	PDCD1LG2	0	translocation associated
EWING	TSC2	0.00677966101694915	translocation associated
EWING	ZNF217	0	translocation associated
EWING	AKT2	0	translocation associated
EWING	BRAF	0.00338983050847458	translocation associated
EWING	IDH1	0	translocation associated
EWING	TET2	0.0101694915254237	translocation associated
EWING	MAP3K6	0.0101694915254237	translocation associated
EWING	CHEK2	0.0203389830508475	translocation associated
EWING	EGFR	0.00338983050847458	translocation associated
EWING	BRCA2	0.00338983050847458	translocation associated
EWING	CRKL	0	translocation associated
EWING	NOTCH1	0	translocation associated
EWING	MUTYH	0.0101694915254237	translocation associated
EWING	MED12	0.00338983050847458	translocation associated
EWING	PASK	0.00677966101694915	translocation associated
EWING	KAT6A	0.00677966101694915	translocation associated
EWING	BCOR	0.0101694915254237	translocation associated
EWING	NOTCH2	0.00677966101694915	translocation associated
EWING	FGF6	0	translocation associated
EWING	FGF23	0	translocation associated
EWING	SUZ12	0	translocation associated
EWING	CCND2	0	translocation associated
EWING	EPHA3	0	translocation associated
EWING	SMARCB1	0	translocation associated
EWING	IGF1R	0	translocation associated
EWING	KDM5A	0	translocation associated
EWING	AURKB	0.00338983050847458	translocation associated
EWING	CKS1B	0	translocation associated
EWING	NRAS	0.0101694915254237	translocation associated
EWING	ARID1A	0.0169491525423729	translocation associated
EWING	FGF10	0	translocation associated
EWING	CCT6B	0.0101694915254237	translocation associated
EWING	NF2	0.00338983050847458	translocation associated
EWING	KMT2C	0.00677966101694915	translocation associated
EWING	CCND3	0	translocation associated
EWING	ZNF703	0.0305084745762712	translocation associated
EWING	FGFR1	0.00677966101694915	translocation associated
EWING	LRP1B	0.00338983050847458	translocation associated
EWING	KMT2D	0.0338983050847458	translocation associated
EWING	MCL1	0	translocation associated
EWING	DNMT3A	0.00338983050847458	translocation associated
EWING	CD36	0.0305084745762712	translocation associated
EWING	KRAS	0.00338983050847458	translocation associated
EWING	CCNE1	0.00338983050847458	translocation associated
EWING	KDR	0.00338983050847458	translocation associated
EWING	RICTOR	0	translocation associated
EWING	JUN	0	translocation associated
EWING	PDGFRA	0.00677966101694915	translocation associated
EWING	PIK3CA	0.00677966101694915	translocation associated
EWING	KIT	0.00338983050847458	translocation associated
EWING	MYC	0.0406779661016949	translocation associated
EWING	GID4	0	translocation associated
EWING	NF1	0.00338983050847458	translocation associated
EWING	FRS2	0.00677966101694915	translocation associated
EWING	PTEN	0.0338983050847458	translocation associated
EWING	ATRX	0	translocation associated
EWING	CDK4	0.0169491525423729	translocation associated
EWING	MDM2	0.00338983050847458	translocation associated
EWING	CDKN2B	0.115254237288136	translocation associated
EWING	CDKN2A	0.152542372881356	translocation associated
EWING	RB1	0.00338983050847458	translocation associated
EWING	TP53	0.183050847457627	translocation associated
MYX-LPS	GNAS	0.00740740740740741	translocation associated
MYX-LPS	JAK2	0	translocation associated
MYX-LPS	ATM	0	translocation associated
MYX-LPS	PDCD1LG2	0	translocation associated
MYX-LPS	TSC2	0	translocation associated
MYX-LPS	ZNF217	0	translocation associated
MYX-LPS	AKT2	0.00740740740740741	translocation associated
MYX-LPS	BRAF	0.00740740740740741	translocation associated
MYX-LPS	IDH1	0.00740740740740741	translocation associated
MYX-LPS	TET2	0.00740740740740741	translocation associated
MYX-LPS	MAP3K6	0.0148148148148148	translocation associated
MYX-LPS	CHEK2	0.0148148148148148	translocation associated
MYX-LPS	EGFR	0	translocation associated
MYX-LPS	BRCA2	0.00740740740740741	translocation associated
MYX-LPS	CRKL	0	translocation associated
MYX-LPS	NOTCH1	0	translocation associated
MYX-LPS	MUTYH	0.0296296296296296	translocation associated
MYX-LPS	MED12	0	translocation associated
MYX-LPS	PASK	0.0148148148148148	translocation associated
MYX-LPS	KAT6A	0.00740740740740741	translocation associated
MYX-LPS	BCOR	0	translocation associated
MYX-LPS	NOTCH2	0.00740740740740741	translocation associated
MYX-LPS	FGF6	0	translocation associated
MYX-LPS	FGF23	0	translocation associated
MYX-LPS	SUZ12	0	translocation associated
MYX-LPS	CCND2	0	translocation associated
MYX-LPS	EPHA3	0	translocation associated
MYX-LPS	SMARCB1	0	translocation associated
MYX-LPS	IGF1R	0	translocation associated
MYX-LPS	KDM5A	0	translocation associated
MYX-LPS	AURKB	0.00740740740740741	translocation associated
MYX-LPS	CKS1B	0.00740740740740741	translocation associated
MYX-LPS	NRAS	0	translocation associated
MYX-LPS	ARID1A	0	translocation associated
MYX-LPS	FGF10	0	translocation associated
MYX-LPS	CCT6B	0.0222222222222222	translocation associated
MYX-LPS	NF2	0	translocation associated
MYX-LPS	KMT2C	0.00740740740740741	translocation associated
MYX-LPS	CCND3	0	translocation associated
MYX-LPS	ZNF703	0.0296296296296296	translocation associated
MYX-LPS	FGFR1	0.00740740740740741	translocation associated
MYX-LPS	LRP1B	0.00740740740740741	translocation associated
MYX-LPS	KMT2D	0.00740740740740741	translocation associated
MYX-LPS	MCL1	0.0148148148148148	translocation associated
MYX-LPS	DNMT3A	0.00740740740740741	translocation associated
MYX-LPS	CD36	0.00740740740740741	translocation associated
MYX-LPS	KRAS	0.00740740740740741	translocation associated
MYX-LPS	CCNE1	0.0148148148148148	translocation associated
MYX-LPS	KDR	0.00740740740740741	translocation associated
MYX-LPS	RICTOR	0	translocation associated
MYX-LPS	JUN	0	translocation associated
MYX-LPS	PDGFRA	0	translocation associated
MYX-LPS	PIK3CA	0.362962962962963	translocation associated
MYX-LPS	KIT	0	translocation associated
MYX-LPS	MYC	0.0296296296296296	translocation associated
MYX-LPS	GID4	0	translocation associated
MYX-LPS	NF1	0.0296296296296296	translocation associated
MYX-LPS	FRS2	0	translocation associated
MYX-LPS	PTEN	0.177777777777778	translocation associated
MYX-LPS	ATRX	0.0148148148148148	translocation associated
MYX-LPS	CDK4	0.00740740740740741	translocation associated
MYX-LPS	MDM2	0	translocation associated
MYX-LPS	CDKN2B	0.00740740740740741	translocation associated
MYX-LPS	CDKN2A	0.0148148148148148	translocation associated
MYX-LPS	RB1	0.0592592592592593	translocation associated
MYX-LPS	TP53	0.177777777777778	translocation associated
UT-ESS	GNAS	0	translocation associated
UT-ESS	JAK2	0.00625	translocation associated
UT-ESS	ATM	0.01875	translocation associated
UT-ESS	PDCD1LG2	0.00625	translocation associated
UT-ESS	TSC2	0.04375	translocation associated
UT-ESS	ZNF217	0.00625	translocation associated
UT-ESS	AKT2	0	translocation associated
UT-ESS	BRAF	0	translocation associated
UT-ESS	IDH1	0	translocation associated
UT-ESS	TET2	0.00625	translocation associated
UT-ESS	MAP3K6	0.00625	translocation associated
UT-ESS	CHEK2	0.00625	translocation associated
UT-ESS	EGFR	0.00625	translocation associated
UT-ESS	BRCA2	0.00625	translocation associated
UT-ESS	CRKL	0.01875	translocation associated
UT-ESS	NOTCH1	0.00625	translocation associated
UT-ESS	MUTYH	0.00625	translocation associated
UT-ESS	MED12	0.03125	translocation associated
UT-ESS	PASK	0.0125	translocation associated
UT-ESS	KAT6A	0	translocation associated
UT-ESS	BCOR	0.025	translocation associated
UT-ESS	NOTCH2	0	translocation associated
UT-ESS	FGF6	0.0125	translocation associated
UT-ESS	FGF23	0.0125	translocation associated
UT-ESS	SUZ12	0	translocation associated
UT-ESS	CCND2	0.00625	translocation associated
UT-ESS	EPHA3	0	translocation associated
UT-ESS	SMARCB1	0.00625	translocation associated
UT-ESS	IGF1R	0.0125	translocation associated
UT-ESS	KDM5A	0	translocation associated
UT-ESS	AURKB	0	translocation associated
UT-ESS	CKS1B	0	translocation associated
UT-ESS	NRAS	0.00625	translocation associated
UT-ESS	ARID1A	0.05625	translocation associated
UT-ESS	FGF10	0.00625	translocation associated
UT-ESS	CCT6B	0.0125	translocation associated
UT-ESS	NF2	0.0125	translocation associated
UT-ESS	KMT2C	0.03125	translocation associated
UT-ESS	CCND3	0.0125	translocation associated
UT-ESS	ZNF703	0.0125	translocation associated
UT-ESS	FGFR1	0	translocation associated
UT-ESS	LRP1B	0.01875	translocation associated
UT-ESS	KMT2D	0.03125	translocation associated
UT-ESS	MCL1	0	translocation associated
UT-ESS	DNMT3A	0.01875	translocation associated
UT-ESS	CD36	0.01875	translocation associated
UT-ESS	KRAS	0.025	translocation associated
UT-ESS	CCNE1	0.01875	translocation associated
UT-ESS	KDR	0.01875	translocation associated
UT-ESS	RICTOR	0	translocation associated
UT-ESS	JUN	0.01875	translocation associated
UT-ESS	PDGFRA	0.0375	translocation associated
UT-ESS	PIK3CA	0.0375	translocation associated
UT-ESS	KIT	0.01875	translocation associated
UT-ESS	MYC	0.01875	translocation associated
UT-ESS	GID4	0	translocation associated
UT-ESS	NF1	0.0375	translocation associated
UT-ESS	FRS2	0.075	translocation associated
UT-ESS	PTEN	0.04375	translocation associated
UT-ESS	ATRX	0.0375	translocation associated
UT-ESS	CDK4	0.06875	translocation associated
UT-ESS	MDM2	0.1	translocation associated
UT-ESS	CDKN2B	0.1375	translocation associated
UT-ESS	CDKN2A	0.175	translocation associated
UT-ESS	RB1	0.075	translocation associated
UT-ESS	TP53	0.15625	translocation associated
OFT	GNAS	0	translocation associated
OFT	JAK2	0	translocation associated
OFT	ATM	0	translocation associated
OFT	PDCD1LG2	0	translocation associated
OFT	TSC2	0	translocation associated
OFT	ZNF217	0	translocation associated
OFT	AKT2	0	translocation associated
OFT	BRAF	0.0769230769230769	translocation associated
OFT	IDH1	0	translocation associated
OFT	TET2	0	translocation associated
OFT	MAP3K6	0.0769230769230769	translocation associated
OFT	CHEK2	0	translocation associated
OFT	EGFR	0.0769230769230769	translocation associated
OFT	BRCA2	0	translocation associated
OFT	CRKL	0	translocation associated
OFT	NOTCH1	0	translocation associated
OFT	MUTYH	0	translocation associated
OFT	MED12	0	translocation associated
OFT	PASK	0	translocation associated
OFT	KAT6A	0	translocation associated
OFT	BCOR	0	translocation associated
OFT	NOTCH2	0	translocation associated
OFT	FGF6	0	translocation associated
OFT	FGF23	0	translocation associated
OFT	SUZ12	0	translocation associated
OFT	CCND2	0	translocation associated
OFT	EPHA3	0	translocation associated
OFT	SMARCB1	0	translocation associated
OFT	IGF1R	0	translocation associated
OFT	KDM5A	0	translocation associated
OFT	AURKB	0	translocation associated
OFT	CKS1B	0	translocation associated
OFT	NRAS	0	translocation associated
OFT	ARID1A	0.0769230769230769	translocation associated
OFT	FGF10	0	translocation associated
OFT	CCT6B	0	translocation associated
OFT	NF2	0	translocation associated
OFT	KMT2C	0	translocation associated
OFT	CCND3	0	translocation associated
OFT	ZNF703	0	translocation associated
OFT	FGFR1	0	translocation associated
OFT	LRP1B	0	translocation associated
OFT	KMT2D	0.0769230769230769	translocation associated
OFT	MCL1	0.0769230769230769	translocation associated
OFT	DNMT3A	0	translocation associated
OFT	CD36	0.0769230769230769	translocation associated
OFT	KRAS	0	translocation associated
OFT	CCNE1	0	translocation associated
OFT	KDR	0	translocation associated
OFT	RICTOR	0	translocation associated
OFT	JUN	0	translocation associated
OFT	PDGFRA	0	translocation associated
OFT	PIK3CA	0.0769230769230769	translocation associated
OFT	KIT	0	translocation associated
OFT	MYC	0	translocation associated
OFT	GID4	0	translocation associated
OFT	NF1	0	translocation associated
OFT	FRS2	0	translocation associated
OFT	PTEN	0.230769230769231	translocation associated
OFT	ATRX	0	translocation associated
OFT	CDK4	0	translocation associated
OFT	MDM2	0	translocation associated
OFT	CDKN2B	0.0769230769230769	translocation associated
OFT	CDKN2A	0.153846153846154	translocation associated
OFT	RB1	0.0769230769230769	translocation associated
OFT	TP53	0.153846153846154	translocation associated
KS	GNAS	0	other
KS	JAK2	0	other
KS	ATM	0	other
KS	PDCD1LG2	0	other
KS	TSC2	0	other
KS	ZNF217	0	other
KS	AKT2	0	other
KS	BRAF	0	other
KS	IDH1	0	other
KS	TET2	0.0769230769230769	other
KS	MAP3K6	0	other
KS	CHEK2	0	other
KS	EGFR	0	other
KS	BRCA2	0	other
KS	CRKL	0	other
KS	NOTCH1	0.0769230769230769	other
KS	MUTYH	0	other
KS	MED12	0	other
KS	PASK	0	other
KS	KAT6A	0	other
KS	BCOR	0	other
KS	NOTCH2	0	other
KS	FGF6	0	other
KS	FGF23	0	other
KS	SUZ12	0	other
KS	CCND2	0	other
KS	EPHA3	0	other
KS	SMARCB1	0	other
KS	IGF1R	0	other
KS	KDM5A	0	other
KS	AURKB	0	other
KS	CKS1B	0	other
KS	NRAS	0.0769230769230769	other
KS	ARID1A	0	other
KS	FGF10	0	other
KS	CCT6B	0	other
KS	NF2	0	other
KS	KMT2C	0	other
KS	CCND3	0	other
KS	ZNF703	0	other
KS	FGFR1	0	other
KS	LRP1B	0	other
KS	KMT2D	0	other
KS	MCL1	0	other
KS	DNMT3A	0	other
KS	CD36	0.0769230769230769	other
KS	KRAS	0.153846153846154	other
KS	CCNE1	0	other
KS	KDR	0	other
KS	RICTOR	0	other
KS	JUN	0	other
KS	PDGFRA	0	other
KS	PIK3CA	0	other
KS	KIT	0	other
KS	MYC	0	other
KS	GID4	0	other
KS	NF1	0	other
KS	FRS2	0	other
KS	PTEN	0	other
KS	ATRX	0	other
KS	CDK4	0	other
KS	MDM2	0	other
KS	CDKN2B	0.0769230769230769	other
KS	CDKN2A	0.0769230769230769	other
KS	RB1	0	other
KS	TP53	0.153846153846154	other
ASPS	GNAS	0	translocation associated
ASPS	JAK2	0	translocation associated
ASPS	ATM	0.0188679245283019	translocation associated
ASPS	PDCD1LG2	0	translocation associated
ASPS	TSC2	0	translocation associated
ASPS	ZNF217	0	translocation associated
ASPS	AKT2	0	translocation associated
ASPS	BRAF	0.0188679245283019	translocation associated
ASPS	IDH1	0	translocation associated
ASPS	TET2	0	translocation associated
ASPS	MAP3K6	0	translocation associated
ASPS	CHEK2	0.0188679245283019	translocation associated
ASPS	EGFR	0.0188679245283019	translocation associated
ASPS	BRCA2	0	translocation associated
ASPS	CRKL	0	translocation associated
ASPS	NOTCH1	0	translocation associated
ASPS	MUTYH	0	translocation associated
ASPS	MED12	0	translocation associated
ASPS	PASK	0.0188679245283019	translocation associated
ASPS	KAT6A	0	translocation associated
ASPS	BCOR	0	translocation associated
ASPS	NOTCH2	0	translocation associated
ASPS	FGF6	0	translocation associated
ASPS	FGF23	0	translocation associated
ASPS	SUZ12	0	translocation associated
ASPS	CCND2	0	translocation associated
ASPS	EPHA3	0	translocation associated
ASPS	SMARCB1	0	translocation associated
ASPS	IGF1R	0	translocation associated
ASPS	KDM5A	0	translocation associated
ASPS	AURKB	0	translocation associated
ASPS	CKS1B	0.0188679245283019	translocation associated
ASPS	NRAS	0	translocation associated
ASPS	ARID1A	0	translocation associated
ASPS	FGF10	0	translocation associated
ASPS	CCT6B	0.0188679245283019	translocation associated
ASPS	NF2	0	translocation associated
ASPS	KMT2C	0.0188679245283019	translocation associated
ASPS	CCND3	0	translocation associated
ASPS	ZNF703	0	translocation associated
ASPS	FGFR1	0	translocation associated
ASPS	LRP1B	0	translocation associated
ASPS	KMT2D	0	translocation associated
ASPS	MCL1	0.0377358490566038	translocation associated
ASPS	DNMT3A	0	translocation associated
ASPS	CD36	0.0188679245283019	translocation associated
ASPS	KRAS	0	translocation associated
ASPS	CCNE1	0	translocation associated
ASPS	KDR	0	translocation associated
ASPS	RICTOR	0	translocation associated
ASPS	JUN	0	translocation associated
ASPS	PDGFRA	0	translocation associated
ASPS	PIK3CA	0	translocation associated
ASPS	KIT	0	translocation associated
ASPS	MYC	0	translocation associated
ASPS	GID4	0	translocation associated
ASPS	NF1	0	translocation associated
ASPS	FRS2	0	translocation associated
ASPS	PTEN	0.0188679245283019	translocation associated
ASPS	ATRX	0	translocation associated
ASPS	CDK4	0	translocation associated
ASPS	MDM2	0	translocation associated
ASPS	CDKN2B	0.0188679245283019	translocation associated
ASPS	CDKN2A	0.0188679245283019	translocation associated
ASPS	RB1	0	translocation associated
ASPS	TP53	0.0754716981132075	translocation associated
A-RMS	GNAS	0	translocation associated
A-RMS	JAK2	0	translocation associated
A-RMS	ATM	0.0175438596491228	translocation associated
A-RMS	PDCD1LG2	0	translocation associated
A-RMS	TSC2	0.0087719298245614	translocation associated
A-RMS	ZNF217	0.0087719298245614	translocation associated
A-RMS	AKT2	0	translocation associated
A-RMS	BRAF	0	translocation associated
A-RMS	IDH1	0	translocation associated
A-RMS	TET2	0	translocation associated
A-RMS	MAP3K6	0	translocation associated
A-RMS	CHEK2	0	translocation associated
A-RMS	EGFR	0	translocation associated
A-RMS	BRCA2	0.0175438596491228	translocation associated
A-RMS	CRKL	0	translocation associated
A-RMS	NOTCH1	0.0175438596491228	translocation associated
A-RMS	MUTYH	0	translocation associated
A-RMS	MED12	0	translocation associated
A-RMS	PASK	0.0087719298245614	translocation associated
A-RMS	KAT6A	0	translocation associated
A-RMS	BCOR	0.0701754385964912	translocation associated
A-RMS	NOTCH2	0.0087719298245614	translocation associated
A-RMS	FGF6	0	translocation associated
A-RMS	FGF23	0	translocation associated
A-RMS	SUZ12	0.0087719298245614	translocation associated
A-RMS	CCND2	0	translocation associated
A-RMS	EPHA3	0	translocation associated
A-RMS	SMARCB1	0	translocation associated
A-RMS	IGF1R	0.0263157894736842	translocation associated
A-RMS	KDM5A	0	translocation associated
A-RMS	AURKB	0	translocation associated
A-RMS	CKS1B	0	translocation associated
A-RMS	NRAS	0.0087719298245614	translocation associated
A-RMS	ARID1A	0.0263157894736842	translocation associated
A-RMS	FGF10	0.0087719298245614	translocation associated
A-RMS	CCT6B	0	translocation associated
A-RMS	NF2	0.0087719298245614	translocation associated
A-RMS	KMT2C	0.0175438596491228	translocation associated
A-RMS	CCND3	0	translocation associated
A-RMS	ZNF703	0	translocation associated
A-RMS	FGFR1	0	translocation associated
A-RMS	LRP1B	0	translocation associated
A-RMS	KMT2D	0.0175438596491228	translocation associated
A-RMS	MCL1	0.0087719298245614	translocation associated
A-RMS	DNMT3A	0	translocation associated
A-RMS	CD36	0.043859649122807	translocation associated
A-RMS	KRAS	0	translocation associated
A-RMS	CCNE1	0	translocation associated
A-RMS	KDR	0	translocation associated
A-RMS	RICTOR	0.0087719298245614	translocation associated
A-RMS	JUN	0	translocation associated
A-RMS	PDGFRA	0	translocation associated
A-RMS	PIK3CA	0.0175438596491228	translocation associated
A-RMS	KIT	0	translocation associated
A-RMS	MYC	0	translocation associated
A-RMS	GID4	0.0087719298245614	translocation associated
A-RMS	NF1	0	translocation associated
A-RMS	FRS2	0.0175438596491228	translocation associated
A-RMS	PTEN	0.0087719298245614	translocation associated
A-RMS	ATRX	0	translocation associated
A-RMS	CDK4	0.236842105263158	translocation associated
A-RMS	MDM2	0.0263157894736842	translocation associated
A-RMS	CDKN2B	0.0175438596491228	translocation associated
A-RMS	CDKN2A	0.0614035087719298	translocation associated
A-RMS	RB1	0.0701754385964912	translocation associated
A-RMS	TP53	0.0701754385964912	translocation associated
IMT	GNAS	0.0172413793103448	translocation associated
IMT	JAK2	0	translocation associated
IMT	ATM	0	translocation associated
IMT	PDCD1LG2	0	translocation associated
IMT	TSC2	0	translocation associated
IMT	ZNF217	0	translocation associated
IMT	AKT2	0	translocation associated
IMT	BRAF	0	translocation associated
IMT	IDH1	0	translocation associated
IMT	TET2	0.0172413793103448	translocation associated
IMT	MAP3K6	0.0344827586206897	translocation associated
IMT	CHEK2	0.0172413793103448	translocation associated
IMT	EGFR	0	translocation associated
IMT	BRCA2	0	translocation associated
IMT	CRKL	0	translocation associated
IMT	NOTCH1	0	translocation associated
IMT	MUTYH	0.0344827586206897	translocation associated
IMT	MED12	0	translocation associated
IMT	PASK	0	translocation associated
IMT	KAT6A	0	translocation associated
IMT	BCOR	0	translocation associated
IMT	NOTCH2	0	translocation associated
IMT	FGF6	0	translocation associated
IMT	FGF23	0	translocation associated
IMT	SUZ12	0	translocation associated
IMT	CCND2	0	translocation associated
IMT	EPHA3	0	translocation associated
IMT	SMARCB1	0	translocation associated
IMT	IGF1R	0	translocation associated
IMT	KDM5A	0.0172413793103448	translocation associated
IMT	AURKB	0	translocation associated
IMT	CKS1B	0	translocation associated
IMT	NRAS	0	translocation associated
IMT	ARID1A	0	translocation associated
IMT	FGF10	0	translocation associated
IMT	CCT6B	0	translocation associated
IMT	NF2	0.0689655172413793	translocation associated
IMT	KMT2C	0	translocation associated
IMT	CCND3	0	translocation associated
IMT	ZNF703	0	translocation associated
IMT	FGFR1	0	translocation associated
IMT	LRP1B	0	translocation associated
IMT	KMT2D	0.0172413793103448	translocation associated
IMT	MCL1	0	translocation associated
IMT	DNMT3A	0.0172413793103448	translocation associated
IMT	CD36	0	translocation associated
IMT	KRAS	0.0344827586206897	translocation associated
IMT	CCNE1	0	translocation associated
IMT	KDR	0	translocation associated
IMT	RICTOR	0	translocation associated
IMT	JUN	0.0172413793103448	translocation associated
IMT	PDGFRA	0	translocation associated
IMT	PIK3CA	0.0172413793103448	translocation associated
IMT	KIT	0	translocation associated
IMT	MYC	0	translocation associated
IMT	GID4	0	translocation associated
IMT	NF1	0.0172413793103448	translocation associated
IMT	FRS2	0.0517241379310345	translocation associated
IMT	PTEN	0	translocation associated
IMT	ATRX	0.0344827586206897	translocation associated
IMT	CDK4	0.0689655172413793	translocation associated
IMT	MDM2	0.0517241379310345	translocation associated
IMT	CDKN2B	0.120689655172414	translocation associated
IMT	CDKN2A	0.120689655172414	translocation associated
IMT	RB1	0.0344827586206897	translocation associated
IMT	TP53	0.0689655172413793	translocation associated
LGFMS/SEF	GNAS	0	translocation associated
LGFMS/SEF	JAK2	0	translocation associated
LGFMS/SEF	ATM	0.0172413793103448	translocation associated
LGFMS/SEF	PDCD1LG2	0	translocation associated
LGFMS/SEF	TSC2	0	translocation associated
LGFMS/SEF	ZNF217	0	translocation associated
LGFMS/SEF	AKT2	0	translocation associated
LGFMS/SEF	BRAF	0	translocation associated
LGFMS/SEF	IDH1	0	translocation associated
LGFMS/SEF	TET2	0.0344827586206897	translocation associated
LGFMS/SEF	MAP3K6	0	translocation associated
LGFMS/SEF	CHEK2	0	translocation associated
LGFMS/SEF	EGFR	0.0344827586206897	translocation associated
LGFMS/SEF	BRCA2	0	translocation associated
LGFMS/SEF	CRKL	0	translocation associated
LGFMS/SEF	NOTCH1	0	translocation associated
LGFMS/SEF	MUTYH	0.0344827586206897	translocation associated
LGFMS/SEF	MED12	0	translocation associated
LGFMS/SEF	PASK	0.0172413793103448	translocation associated
LGFMS/SEF	KAT6A	0	translocation associated
LGFMS/SEF	BCOR	0.0517241379310345	translocation associated
LGFMS/SEF	NOTCH2	0	translocation associated
LGFMS/SEF	FGF6	0.0172413793103448	translocation associated
LGFMS/SEF	FGF23	0.0172413793103448	translocation associated
LGFMS/SEF	SUZ12	0.0172413793103448	translocation associated
LGFMS/SEF	CCND2	0.0172413793103448	translocation associated
LGFMS/SEF	EPHA3	0	translocation associated
LGFMS/SEF	SMARCB1	0.0517241379310345	translocation associated
LGFMS/SEF	IGF1R	0.0172413793103448	translocation associated
LGFMS/SEF	KDM5A	0.0172413793103448	translocation associated
LGFMS/SEF	AURKB	0	translocation associated
LGFMS/SEF	CKS1B	0.0172413793103448	translocation associated
LGFMS/SEF	NRAS	0	translocation associated
LGFMS/SEF	ARID1A	0.0517241379310345	translocation associated
LGFMS/SEF	FGF10	0	translocation associated
LGFMS/SEF	CCT6B	0.0172413793103448	translocation associated
LGFMS/SEF	NF2	0	translocation associated
LGFMS/SEF	KMT2C	0.0172413793103448	translocation associated
LGFMS/SEF	CCND3	0	translocation associated
LGFMS/SEF	ZNF703	0	translocation associated
LGFMS/SEF	FGFR1	0	translocation associated
LGFMS/SEF	LRP1B	0.0172413793103448	translocation associated
LGFMS/SEF	KMT2D	0.0172413793103448	translocation associated
LGFMS/SEF	MCL1	0	translocation associated
LGFMS/SEF	DNMT3A	0.0172413793103448	translocation associated
LGFMS/SEF	CD36	0	translocation associated
LGFMS/SEF	KRAS	0	translocation associated
LGFMS/SEF	CCNE1	0	translocation associated
LGFMS/SEF	KDR	0.0172413793103448	translocation associated
LGFMS/SEF	RICTOR	0	translocation associated
LGFMS/SEF	JUN	0.0172413793103448	translocation associated
LGFMS/SEF	PDGFRA	0	translocation associated
LGFMS/SEF	PIK3CA	0.0172413793103448	translocation associated
LGFMS/SEF	KIT	0	translocation associated
LGFMS/SEF	MYC	0.0344827586206897	translocation associated
LGFMS/SEF	GID4	0	translocation associated
LGFMS/SEF	NF1	0	translocation associated
LGFMS/SEF	FRS2	0	translocation associated
LGFMS/SEF	PTEN	0.0172413793103448	translocation associated
LGFMS/SEF	ATRX	0.0344827586206897	translocation associated
LGFMS/SEF	CDK4	0.0172413793103448	translocation associated
LGFMS/SEF	MDM2	0	translocation associated
LGFMS/SEF	CDKN2B	0.103448275862069	translocation associated
LGFMS/SEF	CDKN2A	0.120689655172414	translocation associated
LGFMS/SEF	RB1	0.0172413793103448	translocation associated
LGFMS/SEF	TP53	0.0689655172413793	translocation associated
GIST	GNAS	0.00961538461538462	other
GIST	JAK2	0	other
GIST	ATM	0	other
GIST	PDCD1LG2	0	other
GIST	TSC2	0.00961538461538462	other
GIST	ZNF217	0	other
GIST	AKT2	0.00961538461538462	other
GIST	BRAF	0.00961538461538462	other
GIST	IDH1	0	other
GIST	TET2	0	other
GIST	MAP3K6	0	other
GIST	CHEK2	0.00961538461538462	other
GIST	EGFR	0	other
GIST	BRCA2	0.00961538461538462	other
GIST	CRKL	0	other
GIST	NOTCH1	0.00961538461538462	other
GIST	MUTYH	0	other
GIST	MED12	0	other
GIST	PASK	0.0384615384615385	other
GIST	KAT6A	0	other
GIST	BCOR	0.00961538461538462	other
GIST	NOTCH2	0.0288461538461538	other
GIST	FGF6	0.00961538461538462	other
GIST	FGF23	0	other
GIST	SUZ12	0.00961538461538462	other
GIST	CCND2	0	other
GIST	EPHA3	0	other
GIST	SMARCB1	0	other
GIST	IGF1R	0	other
GIST	KDM5A	0	other
GIST	AURKB	0	other
GIST	CKS1B	0	other
GIST	NRAS	0	other
GIST	ARID1A	0.0192307692307692	other
GIST	FGF10	0	other
GIST	CCT6B	0.00961538461538462	other
GIST	NF2	0	other
GIST	KMT2C	0.0288461538461538	other
GIST	CCND3	0	other
GIST	ZNF703	0	other
GIST	FGFR1	0	other
GIST	LRP1B	0.00961538461538462	other
GIST	KMT2D	0.00961538461538462	other
GIST	MCL1	0	other
GIST	DNMT3A	0	other
GIST	CD36	0.0384615384615385	other
GIST	KRAS	0.0192307692307692	other
GIST	CCNE1	0.00961538461538462	other
GIST	KDR	0.00961538461538462	other
GIST	RICTOR	0	other
GIST	JUN	0	other
GIST	PDGFRA	0.0961538461538462	other
GIST	PIK3CA	0.0192307692307692	other
GIST	KIT	0.644230769230769	other
GIST	MYC	0	other
GIST	GID4	0	other
GIST	NF1	0.0673076923076923	other
GIST	FRS2	0.00961538461538462	other
GIST	PTEN	0.0384615384615385	other
GIST	ATRX	0.00961538461538462	other
GIST	CDK4	0	other
GIST	MDM2	0.00961538461538462	other
GIST	CDKN2B	0.125	other
GIST	CDKN2A	0.192307692307692	other
GIST	RB1	0.0576923076923077	other
GIST	TP53	0.0673076923076923	other
ES	GNAS	0	other
ES	JAK2	0	other
ES	ATM	0	other
ES	PDCD1LG2	0	other
ES	TSC2	0	other
ES	ZNF217	0	other
ES	AKT2	0	other
ES	BRAF	0.0303030303030303	other
ES	IDH1	0.0151515151515152	other
ES	TET2	0.0151515151515152	other
ES	MAP3K6	0.0303030303030303	other
ES	CHEK2	0.0151515151515152	other
ES	EGFR	0.0151515151515152	other
ES	BRCA2	0.0151515151515152	other
ES	CRKL	0.0151515151515152	other
ES	NOTCH1	0.0151515151515152	other
ES	MUTYH	0.0606060606060606	other
ES	MED12	0	other
ES	PASK	0.0303030303030303	other
[truncated: 905 more rows]
