# Supplementary material for: Clinical genomic profiling in the management of patients with soft tissue and bone sarcoma
Source: Nat Commun. 2022 Jun 15;13:3406. doi: 10.1038/s41467-022-30496-0 (PMC9200814; doi:10.1038/s41467-022-30496-0)
Supplement: Supplementary file 4 — Source Data [file 41467_2022_30496_MOESM4_ESM.zip › src/fig4b_data.txt]

TMB	translocation_association	final_disease	PAYA_or_adult
100.124994752	Genomically Complex and Other	UPS/MFH	Adult
2.42237890528	Genomically Complex and Other	UT-LMS	Adult
4.84475781056	Genomically Complex and Other	LMS	Adult
2.42237890528	Translocation Associated	EWING	PAYA
1.61491927019	Translocation Associated	SFT	Adult
1.61491927019	Translocation Associated	EWING	PAYA
0	Genomically Complex and Other	LMS	Adult
1.61491927019	Genomically Complex and Other	UPS/MFH	Adult
3.22983854037	Genomically Complex and Other	LMS	Adult
0	Translocation Associated	SFT	Adult
2.42237890528	Genomically Complex and Other	UT-LMS	Adult
4.03729817546	Genomically Complex and Other	LMS	Adult
3.22983854037	Translocation Associated	MYX-LPS	Adult
4.84475781056	Genomically Complex and Other	UT-LMS	Adult
5.65221744565	Genomically Complex and Other	UT-LMS	Adult
5.65221744565	Genomically Complex and Other	GIST	Adult
0	Genomically Complex and Other	GIST	Adult
1.61491927019	Genomically Complex and Other	W/D-DLPS	Adult
6.45967708074	Genomically Complex and Other	LMS	Adult
0	Translocation Associated	MES-CHONDROSARCOMA	PAYA
6.45967708074	Genomically Complex and Other	W/D-DLPS	Adult
4.03729817546	Genomically Complex and Other	OSTEOSARCOMA	PAYA
8.07459635093	Genomically Complex and Other	E-RMS	PAYA
16.9566523369	Genomically Complex and Other	SARCOMA,NOS	Adult
4.03729817546	Genomically Complex and Other	UPS/MFH	Adult
0.807459635093	Genomically Complex and Other	OSTEOSARCOMA	PAYA
0.807459635093	Genomically Complex and Other	E-RMS	PAYA
3.22983854037	Genomically Complex and Other	OSTEOSARCOMA	Adult
1.61491927019	Translocation Associated	UT-ESS	Adult
4.03729817546	Genomically Complex and Other	OSTEOSARCOMA	Adult
0.807459635093	Genomically Complex and Other	CHONDROSARCOMA	Adult
2.42237890528	Genomically Complex and Other	W/D-DLPS	Adult
0.807459635093	Genomically Complex and Other	SARCOMA,NOS	Adult
0.807459635093	Translocation Associated	EWING	PAYA
5.65221744565	Genomically Complex and Other	UT-LMS	Adult
1.61491927019	Translocation Associated	EWING	PAYA
4.03729817546	Translocation Associated	URC/EL	Adult
0.807459635093	Translocation Associated	UT-ESS	Adult
1.61491927019	Genomically Complex and Other	LMS	Adult
4.84475781056	Genomically Complex and Other	CHONDROSARCOMA	Adult
0	Genomically Complex and Other	W/D-DLPS	Adult
3.22983854037	Genomically Complex and Other	OSTEOSARCOMA	PAYA
0.807459635093	Translocation Associated	ASPS	PAYA
4.03729817546	Genomically Complex and Other	SARCOMA,NOS	Adult
2.42237890528	Genomically Complex and Other	ES	PAYA
0.807459635093	Genomically Complex and Other	CHONDROSARCOMA	Adult
0.807459635093	Genomically Complex and Other	SARCOMA,NOS	Adult
2.42237890528	Translocation Associated	CCS	Adult
3.22983854037	Translocation Associated	A-RMS	Adult
2.42237890528	Genomically Complex and Other	LMS	Adult
1.61491927019	Translocation Associated	SS	PAYA
33.9133046739	Genomically Complex and Other	MPNST	Adult
3.22983854037	Genomically Complex and Other	GIST	Adult
4.84475781056	Translocation Associated	EWING	PAYA
0.807459635093	Translocation Associated	EWING	Adult
1.61491927019	Translocation Associated	URC/EL	PAYA
1.61491927019	Genomically Complex and Other	PLEO-LPS	PAYA
0.807459635093	Genomically Complex and Other	UPS/MFH	Adult
0.807459635093	Translocation Associated	IMT	PAYA
2.42237890528	Genomically Complex and Other	LMS	Adult
8.07459635093	Genomically Complex and Other	UT-LMS	Adult
0	Genomically Complex and Other	LMS	Adult
0.807459635093	Translocation Associated	UT-ESS	Adult
6.45967708074	Genomically Complex and Other	UT-LMS	Adult
0.807459635093	Translocation Associated	SS	Adult
8.07459635093	Genomically Complex and Other	SARCOMA,NOS	Adult
1.61491927019	Genomically Complex and Other	W/D-DLPS	Adult
2.42237890528	Genomically Complex and Other	ES	Adult
4.84475781056	Genomically Complex and Other	SARCOMA,NOS	Adult
0	Genomically Complex and Other	SARCOMA,NOS	Adult
1.61491927019	Translocation Associated	A-RMS	PAYA
0	Genomically Complex and Other	W/D-DLPS	Adult
4.84475781056	Translocation Associated	SS	Adult
0.807459635093	Translocation Associated	EWING	Adult
1.61491927019	Genomically Complex and Other	E-RMS	Adult
1.61491927019	Genomically Complex and Other	SARCOMA,NOS	Adult
2.42237890528	Genomically Complex and Other	UT-LMS	Adult
0.807459635093	Genomically Complex and Other	PEComa	PAYA
0	Translocation Associated	EMC	Adult
0.807459635093	Genomically Complex and Other	OSTEOSARCOMA	PAYA
0.807459635093	Genomically Complex and Other	ANGIOSARCOMA	Adult
2.42237890528	Genomically Complex and Other	RMS,NOS	Adult
0.807459635093	Genomically Complex and Other	CHONDROSARCOMA	Adult
2.42237890528	Genomically Complex and Other	CHONDROSARCOMA	Adult
0.807459635093	Genomically Complex and Other	LMS	Adult
9.68951562111	Genomically Complex and Other	LMS	Adult
12.9193541615	Genomically Complex and Other	SARCOMA,NOS	Adult
2.42237890528	Genomically Complex and Other	UT-LMS	Adult
0.807459635093	Genomically Complex and Other	SARCOMA,NOS	PAYA
4.03729817546	Genomically Complex and Other	SARCOMA,NOS	Adult
1.61491927019	Genomically Complex and Other	OSTEOSARCOMA	Adult
0.807459635093	Translocation Associated	EHE	PAYA
8.07459635093	Genomically Complex and Other	W/D-DLPS	Adult
0.807459635093	Translocation Associated	MYX-LPS	Adult
1.61491927019	Genomically Complex and Other	UT-LMS	Adult
1.61491927019	Genomically Complex and Other	UT-LMS	Adult
1.61491927019	Genomically Complex and Other	SARCOMA,NOS	Adult
2.42237890528	Translocation Associated	SFT	Adult
3.22983854037	Genomically Complex and Other	W/D-DLPS	Adult
0.807459635093	Genomically Complex and Other	MPNST	PAYA
2.42237890528	Genomically Complex and Other	W/D-DLPS	Adult
2.42237890528	Genomically Complex and Other	PEComa	Adult
0.807459635093	Genomically Complex and Other	W/D-DLPS	Adult
2.42237890528	Translocation Associated	MYX-LPS	Adult
0	Translocation Associated	SS	Adult
1.61491927019	Genomically Complex and Other	W/D-DLPS	Adult
0.807459635093	Genomically Complex and Other	OSTEOSARCOMA	PAYA
1.61491927019	Genomically Complex and Other	CHONDROSARCOMA	Adult
2.42237890528	Translocation Associated	MYX-LPS	Adult
8.07459635093	Genomically Complex and Other	SARCOMA,NOS	Adult
1.61491927019	Genomically Complex and Other	W/D-DLPS	Adult
8.88205598602	Genomically Complex and Other	ES	PAYA
0	Genomically Complex and Other	SARCOMA,NOS	Adult
2.42237890528	Genomically Complex and Other	E-RMS	PAYA
2.42237890528	Genomically Complex and Other	OSTEOSARCOMA	PAYA
4.84475781056	Genomically Complex and Other	LMS	Adult
5.65221744565	Genomically Complex and Other	OSTEOSARCOMA	Adult
3.22983854037	Genomically Complex and Other	LMS	Adult
3.22983854037	Translocation Associated	A-RMS	PAYA
0	Genomically Complex and Other	SARCOMA,NOS	Adult
0	Genomically Complex and Other	UT-LMS	Adult
0.807459635093	Translocation Associated	SS	Adult
0	Translocation Associated	LGFMS/SEF	Adult
21.8014101475	Genomically Complex and Other	LMS	Adult
4.84475781056	Genomically Complex and Other	OSTEOSARCOMA	PAYA
5.65221744565	Genomically Complex and Other	W/D-DLPS	Adult
1.61491927019	Translocation Associated	IMT	PAYA
1.61491927019	Genomically Complex and Other	SARCOMA,NOS	Adult
0.807459635093	Genomically Complex and Other	LMS	Adult
0.807459635093	Genomically Complex and Other	UPS/MFH	Adult
0.807459635093	Genomically Complex and Other	SARCOMA,NOS	Adult
1.61491927019	Genomically Complex and Other	SARCOMA,NOS	Adult
2.42237890528	Genomically Complex and Other	W/D-DLPS	Adult
0.807459635093	Genomically Complex and Other	ANGIOSARCOMA	Adult
5.65221744565	Genomically Complex and Other	UT-LMS	Adult
4.03729817546	Genomically Complex and Other	RMS,NOS	Adult
3.22983854037	Genomically Complex and Other	ANGIOSARCOMA	Adult
2.42237890528	Genomically Complex and Other	LMS	Adult
0.807459635093	Genomically Complex and Other	SARCOMA,NOS	Adult
2.42237890528	Translocation Associated	EWING	Adult
2.42237890528	Genomically Complex and Other	W/D-DLPS	Adult
2.42237890528	Translocation Associated	SFT	Adult
3.22983854037	Genomically Complex and Other	SARCOMA,NOS	Adult
5.65221744565	Genomically Complex and Other	KS	Adult
0	Translocation Associated	URC/EL	Adult
1.61491927019	Genomically Complex and Other	UT-LMS	Adult
1.61491927019	Translocation Associated	IMT	Adult
2.42237890528	Genomically Complex and Other	ANGIOSARCOMA	Adult
6.45967708074	Genomically Complex and Other	FIBROSARCOMA	Adult
1.61491927019	Translocation Associated	SS	Adult
2.42237890528	Translocation Associated	SS	PAYA
6.45967708074	Genomically Complex and Other	LMS	Adult
1.61491927019	Genomically Complex and Other	SARCOMA,NOS	Adult
0	Translocation Associated	SFT	Adult
0.807459635093	Genomically Complex and Other	MYXOFIBROSARCOMA	Adult
9.68951562111	Genomically Complex and Other	RMS,NOS	PAYA
2.42237890528	Genomically Complex and Other	E-RMS	Adult
0.807459635093	Genomically Complex and Other	SARCOMA,NOS	Adult
8.07459635093	Genomically Complex and Other	LMS	Adult
0.807459635093	Genomically Complex and Other	GCTB	Adult
0.807459635093	Translocation Associated	URC/EL	Adult
3.22983854037	Genomically Complex and Other	GIST	Adult
3.22983854037	Genomically Complex and Other	W/D-DLPS	Adult
0.807459635093	Translocation Associated	MES-CHONDROSARCOMA	Adult
0.807459635093	Genomically Complex and Other	W/D-DLPS	Adult
1.61491927019	Genomically Complex and Other	CHONDROSARCOMA	Adult
0	Genomically Complex and Other	W/D-DLPS	Adult
1.61491927019	Genomically Complex and Other	LMS	Adult
3.22983854037	Genomically Complex and Other	W/D-DLPS	Adult
5.65221744565	Genomically Complex and Other	CHONDROSARCOMA	Adult
2.42237890528	Genomically Complex and Other	SARCOMA,NOS	Adult
4.84475781056	Genomically Complex and Other	OSTEOSARCOMA	PAYA
0.807459635093	Genomically Complex and Other	SARCOMA,NOS	Adult
1.61491927019	Genomically Complex and Other	SARCOMA,NOS	Adult
2.42237890528	Genomically Complex and Other	LMS	Adult
0	Translocation Associated	EWING	Adult
0.807459635093	Translocation Associated	CCS	Adult
1.61491927019	Genomically Complex and Other	W/D-DLPS	Adult
2.42237890528	Genomically Complex and Other	LMS	Adult
2.42237890528	Genomically Complex and Other	LMS	Adult
3.22983854037	Translocation Associated	EWING	PAYA
0	Translocation Associated	EWING	Adult
4.03729817546	Genomically Complex and Other	LMS	Adult
2.42237890528	Genomically Complex and Other	OSTEOSARCOMA	PAYA
5.65221744565	Genomically Complex and Other	LMS	Adult
0.807459635093	Genomically Complex and Other	UT-LMS	Adult
2.42237890528	Translocation Associated	SS	Adult
1.61491927019	Translocation Associated	EMC	Adult
1.61491927019	Genomically Complex and Other	FIBROSARCOMA	Adult
1.61491927019	Translocation Associated	EWING	PAYA
3.22983854037	Genomically Complex and Other	PLEO-LPS	Adult
4.03729817546	Genomically Complex and Other	MPNST	PAYA
0.807459635093	Translocation Associated	SS	Adult
7.26713671584	Genomically Complex and Other	OSTEOSARCOMA	Adult
1.61491927019	Genomically Complex and Other	LMS	Adult
0.807459635093	Genomically Complex and Other	SARCOMA,NOS	Adult
3.22983854037	Genomically Complex and Other	LMS	Adult
0.807459635093	Genomically Complex and Other	W/D-DLPS	Adult
2.42237890528	Translocation Associated	EWING	Adult
1.61491927019	Genomically Complex and Other	ES-OSTEOSARCOMA	Adult
0.807459635093	Genomically Complex and Other	RMS,NOS	Adult
0.807459635093	Translocation Associated	ASPS	Adult
3.22983854037	Genomically Complex and Other	SARCOMA,NOS	Adult
2.42237890528	Genomically Complex and Other	LMS	Adult
0	Genomically Complex and Other	FIBROSARCOMA	Adult
150.994951762	Genomically Complex and Other	ANGIOSARCOMA	Adult
6.45967708074	Genomically Complex and Other	UPS/MFH	Adult
0	Translocation Associated	EWING	Adult
2.42237890528	Translocation Associated	DSRCT	Adult
1.61491927019	Genomically Complex and Other	E-RMS	PAYA
1.61491927019	Genomically Complex and Other	SARCOMA,NOS	Adult
0.807459635093	Genomically Complex and Other	MPNST	PAYA
2.42237890528	Genomically Complex and Other	SARCOMA,NOS	Adult
0.807459635093	Genomically Complex and Other	GIST	Adult
1.61491927019	Translocation Associated	SS	Adult
1.61491927019	Genomically Complex and Other	LMS	Adult
3.22983854037	Genomically Complex and Other	PLEO-LPS	Adult
2.42237890528	Translocation Associated	EWING	PAYA
5.65221744565	Genomically Complex and Other	OSTEOSARCOMA	PAYA
1.61491927019	Genomically Complex and Other	UT-LMS	Adult
2.42237890528	Genomically Complex and Other	ES	Adult
4.03729817546	Genomically Complex and Other	LMS	Adult
2.42237890528	Translocation Associated	SFT	Adult
0.807459635093	Genomically Complex and Other	ANGIOSARCOMA	Adult
1.61491927019	Genomically Complex and Other	UPS/MFH	Adult
1.61491927019	Genomically Complex and Other	GIST	Adult
0.807459635093	Genomically Complex and Other	OSTEOSARCOMA	PAYA
1.61491927019	Genomically Complex and Other	OSTEOSARCOMA	Adult
4.84475781056	Genomically Complex and Other	CHONDROSARCOMA	Adult
1.61491927019	Translocation Associated	SS	PAYA
2.42237890528	Genomically Complex and Other	SARCOMA,NOS	Adult
2.42237890528	Genomically Complex and Other	OSTEOSARCOMA	Adult
12.9193541615	Genomically Complex and Other	RMS,NOS	Adult
2.42237890528	Genomically Complex and Other	RMS,NOS	Adult
2.42237890528	Genomically Complex and Other	MYXOFIBROSARCOMA	Adult
20.1864908773	Genomically Complex and Other	LMS	Adult
0.807459635093	Genomically Complex and Other	SARCOMA,NOS	PAYA
4.03729817546	Genomically Complex and Other	SARCOMA,NOS	Adult
3.22983854037	Genomically Complex and Other	UT-LMS	Adult
0.807459635093	Genomically Complex and Other	ES	Adult
3.22983854037	Genomically Complex and Other	UT-LMS	Adult
1.61491927019	Genomically Complex and Other	UT-LMS	Adult
0.807459635093	Genomically Complex and Other	LMS	Adult
2.42237890528	Genomically Complex and Other	OSTEOSARCOMA	Adult
4.03729817546	Genomically Complex and Other	MYXOFIBROSARCOMA	Adult
0.807459635093	Genomically Complex and Other	LMS	Adult
2.42237890528	Genomically Complex and Other	OSTEOSARCOMA	Adult
2.42237890528	Genomically Complex and Other	LMS	Adult
2.42237890528	Genomically Complex and Other	PLEO-RMS	Adult
2.42237890528	Translocation Associated	EMC	Adult
1.61491927019	Translocation Associated	EWING	PAYA
37.9506028494	Genomically Complex and Other	UPS/MFH	Adult
3.22983854037	Genomically Complex and Other	SARCOMA,NOS	Adult
0.807459635093	Translocation Associated	URC/EL	PAYA
1.61491927019	Translocation Associated	SS	Adult
0	Genomically Complex and Other	SARCOMA,NOS	PAYA
0.807459635093	Genomically Complex and Other	SARCOMA,NOS	Adult
1.61491927019	Translocation Associated	SS	PAYA
4.03729817546	Genomically Complex and Other	UT-LMS	Adult
0	Genomically Complex and Other	CHORDOMA	Adult
1.61491927019	Genomically Complex and Other	LPS,NOS	Adult
2.42237890528	Genomically Complex and Other	SARCOMA,NOS	Adult
1.61491927019	Genomically Complex and Other	PEComa	Adult
8.88205598602	Genomically Complex and Other	OSTEOSARCOMA	PAYA
1.61491927019	Genomically Complex and Other	OSTEOSARCOMA	PAYA
1.61491927019	Genomically Complex and Other	W/D-DLPS	Adult
1.61491927019	Translocation Associated	UT-ESS	Adult
0	Genomically Complex and Other	PLEO-RMS	Adult
4.03729817546	Genomically Complex and Other	LMS	Adult
2.42237890528	Genomically Complex and Other	GIST	Adult
4.03729817546	Genomically Complex and Other	LMS	Adult
2.42237890528	Genomically Complex and Other	ANGIOSARCOMA	Adult
2.42237890528	Translocation Associated	IMT	PAYA
0.807459635093	Genomically Complex and Other	CHONDROSARCOMA	Adult
7.26713671584	Genomically Complex and Other	ANGIOSARCOMA	Adult
0.807459635093	Genomically Complex and Other	SARCOMA,NOS	Adult
2.42237890528	Genomically Complex and Other	UPS/MFH-BONE	Adult
0.807459635093	Genomically Complex and Other	ES	Adult
1.61491927019	Translocation Associated	SFT	Adult
0.807459635093	Genomically Complex and Other	LMS	Adult
0.807459635093	Translocation Associated	URC/EL	Adult
4.84475781056	Genomically Complex and Other	OSTEOSARCOMA	Adult
2.42237890528	Genomically Complex and Other	ANGIOSARCOMA	PAYA
1.61491927019	Genomically Complex and Other	CHONDROSARCOMA	Adult
1.61491927019	Translocation Associated	SFT	Adult
0	Translocation Associated	EMC	Adult
4.84475781056	Genomically Complex and Other	SARCOMA,NOS	Adult
0	Translocation Associated	EWING	PAYA
0	Translocation Associated	DSRCT	PAYA
0	Genomically Complex and Other	UT-LMS	Adult
1.61491927019	Genomically Complex and Other	LMS	PAYA
1.61491927019	Genomically Complex and Other	SARCOMA,NOS	Adult
0	Translocation Associated	MES-CHONDROSARCOMA	PAYA
1.61491927019	Genomically Complex and Other	LMS	PAYA
2.42237890528	Translocation Associated	EMC	Adult
4.03729817546	Translocation Associated	DSRCT	PAYA
1.61491927019	Genomically Complex and Other	SARCOMA,NOS	Adult
3.22983854037	Genomically Complex and Other	MPNST	PAYA
3.22983854037	Genomically Complex and Other	LMS	Adult
1.61491927019	Genomically Complex and Other	SARCOMA,NOS	Adult
0.807459635093	Genomically Complex and Other	CHONDROSARCOMA	Adult
1.61491927019	Genomically Complex and Other	UT-LMS	Adult
4.03729817546	Genomically Complex and Other	SARCOMA,NOS	Adult
0.807459635093	Genomically Complex and Other	UPS/MFH	Adult
1.61491927019	Genomically Complex and Other	ANGIOSARCOMA	Adult
5.65221744565	Genomically Complex and Other	UT-LMS	Adult
1.61491927019	Genomically Complex and Other	UT-LMS	Adult
1.61491927019	Genomically Complex and Other	LMS	Adult
1.61491927019	Genomically Complex and Other	SARCOMA,NOS	Adult
1.61491927019	Translocation Associated	SFT	Adult
1.61491927019	Genomically Complex and Other	SARCOMA,NOS	Adult
0.807459635093	Translocation Associated	UT-ESS	Adult
2.42237890528	Genomically Complex and Other	SARCOMA,NOS	Adult
12.9193541615	Genomically Complex and Other	LMS	Adult
0.807459635093	Genomically Complex and Other	SARCOMA,NOS	Adult
0.807459635093	Translocation Associated	MES-CHONDROSARCOMA	Adult
7.26713671584	Translocation Associated	UT-ESS	Adult
3.22983854037	Genomically Complex and Other	UT-LMS	Adult
5.65221744565	Translocation Associated	DFSP	Adult
2.42237890528	Genomically Complex and Other	UPS/MFH	Adult
0	Genomically Complex and Other	SARCOMA,NOS	Adult
4.84475781056	Genomically Complex and Other	LMS	Adult
0.807459635093	Genomically Complex and Other	LMS	Adult
2.42237890528	Genomically Complex and Other	MYXOFIBROSARCOMA	Adult
1.61491927019	Genomically Complex and Other	W/D-DLPS	Adult
1.61491927019	Genomically Complex and Other	ANGIOSARCOMA	Adult
4.03729817546	Genomically Complex and Other	LMS	Adult
2.42237890528	Genomically Complex and Other	OSTEOSARCOMA	Adult
1.61491927019	Genomically Complex and Other	LMS	Adult
6.45967708074	Genomically Complex and Other	SARCOMA,NOS	Adult
1.61491927019	Genomically Complex and Other	LMS	Adult
3.22983854037	Genomically Complex and Other	UT-LMS	Adult
1.61491927019	Genomically Complex and Other	SARCOMA,NOS	Adult
1.61491927019	Translocation Associated	LGFMS/SEF	PAYA
2.42237890528	Genomically Complex and Other	E-RMS	PAYA
1.61491927019	Genomically Complex and Other	SARCOMA,NOS	Adult
0	Genomically Complex and Other	CHORDOMA	Adult
8.88205598602	Genomically Complex and Other	UT-LMS	Adult
0.807459635093	Genomically Complex and Other	SARCOMA,NOS	PAYA
0.807459635093	Genomically Complex and Other	CHONDROSARCOMA	Adult
0.807459635093	Genomically Complex and Other	SARCOMA,NOS	Adult
0.807459635093	Genomically Complex and Other	SARCOMA,NOS	Adult
0	Translocation Associated	EWING	PAYA
4.03729817546	Genomically Complex and Other	GIST	PAYA
1.61491927019	Genomically Complex and Other	PEComa	Adult
0.807459635093	Genomically Complex and Other	SARCOMA,NOS	Adult
0	Genomically Complex and Other	GCTB	PAYA
4.84475781056	Genomically Complex and Other	OSTEOSARCOMA	PAYA
0	Genomically Complex and Other	ES	PAYA
0.807459635093	Genomically Complex and Other	UT-LMS	Adult
16.9566523369	Genomically Complex and Other	SARCOMA,NOS	Adult
1.61491927019	Genomically Complex and Other	UT-LMS	PAYA
4.03729817546	Genomically Complex and Other	ES-OSTEOSARCOMA	PAYA
1.61491927019	Translocation Associated	LGFMS/SEF	Adult
6.45967708074	Genomically Complex and Other	SARCOMA,NOS	Adult
0.807459635093	Genomically Complex and Other	UPS/MFH	Adult
2.42237890528	Genomically Complex and Other	SARCOMA,NOS	Adult
0	Genomically Complex and Other	UT-LMS	Adult
1.61491927019	Genomically Complex and Other	UT-LMS	Adult
4.03729817546	Genomically Complex and Other	LMS	Adult
0.807459635093	Translocation Associated	EWING	PAYA
2.42237890528	Genomically Complex and Other	W/D-DLPS	Adult
0.807459635093	Genomically Complex and Other	OSTEOSARCOMA	Adult
2.42237890528	Genomically Complex and Other	SARCOMA,NOS	Adult
2.42237890528	Genomically Complex and Other	OSTEOSARCOMA	PAYA
0.807459635093	Genomically Complex and Other	LMS	Adult
0.807459635093	Genomically Complex and Other	W/D-DLPS	Adult
0.807459635093	Translocation Associated	SS	Adult
6.45967708074	Genomically Complex and Other	LMS	Adult
1.61491927019	Genomically Complex and Other	SARCOMA,NOS	Adult
1.61491927019	Genomically Complex and Other	CHONDROSARCOMA	Adult
0.807459635093	Genomically Complex and Other	CHONDROSARCOMA	Adult
1.61491927019	Genomically Complex and Other	GIST	Adult
1.61491927019	Translocation Associated	SS	PAYA
0	Translocation Associated	SS	Adult
1.61491927019	Genomically Complex and Other	W/D-DLPS	Adult
4.03729817546	Translocation Associated	EWING	PAYA
1.61491927019	Translocation Associated	EWING	PAYA
3.22983854037	Genomically Complex and Other	ANGIOSARCOMA	Adult
0.807459635093	Genomically Complex and Other	LMS	Adult
0.807459635093	Genomically Complex and Other	SARCOMA,NOS	Adult
0	Translocation Associated	IMT	PAYA
0.807459635093	Genomically Complex and Other	ES	Adult
4.03729817546	Genomically Complex and Other	CHONDROSARCOMA	Adult
0.807459635093	Genomically Complex and Other	UT-LMS	Adult
0.807459635093	Translocation Associated	EMC	Adult
8.88205598602	Genomically Complex and Other	OSTEOSARCOMA	PAYA
1.61491927019	Genomically Complex and Other	SARCOMA,NOS	Adult
3.22983854037	Genomically Complex and Other	UT-LMS	Adult
6.45967708074	Genomically Complex and Other	OSTEOSARCOMA	PAYA
5.65221744565	Genomically Complex and Other	LMS	Adult
0.807459635093	Genomically Complex and Other	W/D-DLPS	Adult
8.07459635093	Genomically Complex and Other	OSTEOSARCOMA	Adult
1.61491927019	Genomically Complex and Other	LMS	Adult
3.22983854037	Genomically Complex and Other	MPNST	Adult
5.65221744565	Genomically Complex and Other	UT-LMS	Adult
0.807459635093	Genomically Complex and Other	UT-LMS	Adult
1.61491927019	Genomically Complex and Other	SARCOMA,NOS	Adult
1.61491927019	Genomically Complex and Other	W/D-DLPS	Adult
0.807459635093	Genomically Complex and Other	SARCOMA,NOS	PAYA
0	Translocation Associated	SFT	Adult
2.42237890528	Genomically Complex and Other	LMS	Adult
1.61491927019	Genomically Complex and Other	LMS	Adult
0.807459635093	Translocation Associated	SS	PAYA
0	Genomically Complex and Other	SARCOMA,NOS	Adult
0.807459635093	Genomically Complex and Other	OSTEOSARCOMA	PAYA
3.22983854037	Genomically Complex and Other	PLEO-LPS	Adult
4.84475781056	Genomically Complex and Other	UT-LMS	Adult
1.61491927019	Translocation Associated	EMC	Adult
1.61491927019	Genomically Complex and Other	SARCOMA,NOS	Adult
3.22983854037	Genomically Complex and Other	PEComa	Adult
4.84475781056	Genomically Complex and Other	LMS	Adult
0.807459635093	Genomically Complex and Other	MYXOFIBROSARCOMA	Adult
4.03729817546	Genomically Complex and Other	CHORDOMA	Adult
4.03729817546	Genomically Complex and Other	UT-LMS	Adult
4.84475781056	Genomically Complex and Other	OSTEOSARCOMA	PAYA
0	Genomically Complex and Other	GCTB	PAYA
4.03729817546	Translocation Associated	MYX-LPS	Adult
3.22983854037	Genomically Complex and Other	W/D-DLPS	Adult
1.61491927019	Translocation Associated	SFT	Adult
2.42237890528	Genomically Complex and Other	SARCOMA,NOS	Adult
4.03729817546	Genomically Complex and Other	OSTEOSARCOMA	PAYA
0.807459635093	Translocation Associated	DSRCT	Adult
3.22983854037	Genomically Complex and Other	MPNST	Adult
4.03729817546	Translocation Associated	LGFMS/SEF	PAYA
0.807459635093	Genomically Complex and Other	FIBROSARCOMA	PAYA
3.22983854037	Genomically Complex and Other	ES	PAYA
0.807459635093	Genomically Complex and Other	PLEO-RMS	Adult
2.42237890528	Genomically Complex and Other	OSTEOSARCOMA	PAYA
4.84475781056	Genomically Complex and Other	LMS	Adult
4.03729817546	Genomically Complex and Other	OSTEOSARCOMA	PAYA
6.45967708074	Genomically Complex and Other	UT-LMS	Adult
0.807459635093	Genomically Complex and Other	ES	PAYA
3.22983854037	Genomically Complex and Other	OSTEOSARCOMA	PAYA
5.65221744565	Genomically Complex and Other	W/D-DLPS	Adult
0	Translocation Associated	SFT	Adult
2.42237890528	Translocation Associated	URC/EL	Adult
1.61491927019	Translocation Associated	EMC	Adult
2.42237890528	Genomically Complex and Other	OSTEOSARCOMA	PAYA
0	Genomically Complex and Other	SARCOMA,NOS	Adult
1.61491927019	Genomically Complex and Other	SARCOMA,NOS	Adult
6.45967708074	Translocation Associated	MYX-LPS	Adult
3.22983854037	Genomically Complex and Other	SARCOMA,NOS	Adult
2.42237890528	Genomically Complex and Other	MYXOFIBROSARCOMA	Adult
2.42237890528	Genomically Complex and Other	LMS	Adult
5.65221744565	Genomically Complex and Other	SARCOMA,NOS	Adult
3.22983854037	Genomically Complex and Other	FIBROSARCOMA	Adult
16.1491927019	Genomically Complex and Other	OSTEOSARCOMA	PAYA
0	Genomically Complex and Other	OSTEOSARCOMA	Adult
13.7268137966	Genomically Complex and Other	SARCOMA,NOS	Adult
0.807459635093	Genomically Complex and Other	ANGIOSARCOMA	Adult
5.65221744565	Genomically Complex and Other	UT-LMS	Adult
3.22983854037	Genomically Complex and Other	SARCOMA,NOS	Adult
0	Genomically Complex and Other	RMS,NOS	PAYA
0.807459635093	Genomically Complex and Other	SARCOMA,NOS	Adult
1.61491927019	Genomically Complex and Other	LMS	Adult
3.22983854037	Genomically Complex and Other	UT-LMS	Adult
2.42237890528	Genomically Complex and Other	LMS	Adult
0.807459635093	Translocation Associated	EWING	PAYA
4.03729817546	Genomically Complex and Other	SARCOMA,NOS	Adult
1.61491927019	Genomically Complex and Other	LMS	Adult
3.22983854037	Genomically Complex and Other	SARCOMA,NOS	Adult
3.22983854037	Translocation Associated	UT-ESS	Adult
3.22983854037	Genomically Complex and Other	LMS	Adult
1.61491927019	Genomically Complex and Other	SARCOMA,NOS	PAYA
1.61491927019	Genomically Complex and Other	UPS/MFH	Adult
0.807459635093	Genomically Complex and Other	W/D-DLPS	Adult
4.03729817546	Genomically Complex and Other	OSTEOSARCOMA	Adult
2.42237890528	Genomically Complex and Other	OSTEOSARCOMA	Adult
36.3356835792	Genomically Complex and Other	UPS/MFH	Adult
2.42237890528	Genomically Complex and Other	LMS	Adult
0	Genomically Complex and Other	SARCOMA,NOS	Adult
2.42237890528	Genomically Complex and Other	SARCOMA,NOS	Adult
0	Translocation Associated	CCS	Adult
4.84475781056	Genomically Complex and Other	W/D-DLPS	Adult
2.42237890528	Genomically Complex and Other	UPS/MFH	Adult
1.61491927019	Translocation Associated	ASPS	Adult
2.42237890528	Genomically Complex and Other	PLEO-LPS	Adult
0.807459635093	Translocation Associated	UT-ESS	Adult
1.61491927019	Translocation Associated	CCS	Adult
1.61491927019	Genomically Complex and Other	W/D-DLPS	Adult
1.61491927019	Genomically Complex and Other	LMS	Adult
3.22983854037	Genomically Complex and Other	SARCOMA,NOS	Adult
1.61491927019	Genomically Complex and Other	SARCOMA,NOS	Adult
4.03729817546	Genomically Complex and Other	UT-LMS	Adult
3.22983854037	Genomically Complex and Other	LMS	Adult
5.65221744565	Genomically Complex and Other	PEComa	Adult
4.03729817546	Genomically Complex and Other	CHONDROSARCOMA	Adult
1.61491927019	Translocation Associated	SFT	Adult
2.42237890528	Genomically Complex and Other	ES	PAYA
2.42237890528	Translocation Associated	EWING	PAYA
85.5907213198	Genomically Complex and Other	SARCOMA,NOS	Adult
0	Genomically Complex and Other	MPNST	Adult
3.22983854037	Genomically Complex and Other	UT-LMS	Adult
0.807459635093	Genomically Complex and Other	LMS	Adult
20.9939505124	Genomically Complex and Other	UT-LMS	Adult
6.45967708074	Genomically Complex and Other	LMS	Adult
3.22983854037	Genomically Complex and Other	UPS/MFH	Adult
0.807459635093	Genomically Complex and Other	UT-LMS	Adult
0	Genomically Complex and Other	W/D-DLPS	Adult
4.03729817546	Genomically Complex and Other	SARCOMA,NOS	Adult
2.42237890528	Genomically Complex and Other	ANGIOSARCOMA	Adult
2.42237890528	Genomically Complex and Other	OSTEOSARCOMA	PAYA
1.61491927019	Genomically Complex and Other	DESMOID	Adult
5.65221744565	Translocation Associated	UT-ESS	Adult
4.03729817546	Translocation Associated	MYX-LPS	Adult
3.22983854037	Genomically Complex and Other	SARCOMA,NOS	PAYA
4.84475781056	Genomically Complex and Other	SARCOMA,NOS	Adult
0.807459635093	Genomically Complex and Other	PEComa	Adult
1.61491927019	Translocation Associated	LGFMS/SEF	Adult
2.42237890528	Translocation Associated	SFT	Adult
2.42237890528	Genomically Complex and Other	SARCOMA,NOS	Adult
1.61491927019	Genomically Complex and Other	OSTEOSARCOMA	PAYA
3.22983854037	Genomically Complex and Other	SARCOMA,NOS	Adult
4.84475781056	Genomically Complex and Other	UPS/MFH	Adult
2.42237890528	Genomically Complex and Other	UT-LMS	Adult
2.42237890528	Translocation Associated	EWING	PAYA
0	Genomically Complex and Other	UPS/MFH	Adult
0	Genomically Complex and Other	UPS/MFH	PAYA
1.61491927019	Translocation Associated	UT-ESS	Adult
2.42237890528	Genomically Complex and Other	GIST	Adult
16.9566523369	Genomically Complex and Other	SARCOMA,NOS	Adult
1.61491927019	Translocation Associated	UT-ESS	Adult
1.61491927019	Genomically Complex and Other	LMS	Adult
2.42237890528	Genomically Complex and Other	SARCOMA,NOS	Adult
3.22983854037	Genomically Complex and Other	SARCOMA,NOS	PAYA
4.84475781056	Genomically Complex and Other	ES-OSTEOSARCOMA	Adult
1.61491927019	Genomically Complex and Other	UT-LMS	Adult
3.22983854037	Genomically Complex and Other	UPS/MFH-BONE	Adult
1.61491927019	Genomically Complex and Other	MYXOFIBROSARCOMA	Adult
0.807459635093	Genomically Complex and Other	UT-LMS	Adult
0	Genomically Complex and Other	SARCOMA,NOS	Adult
1.61491927019	Translocation Associated	DSRCT	Adult
2.42237890528	Genomically Complex and Other	UT-LMS	Adult
4.03729817546	Genomically Complex and Other	UPS/MFH	Adult
2.42237890528	Genomically Complex and Other	SARCOMA,NOS	Adult
2.42237890528	Genomically Complex and Other	UPS/MFH	Adult
0	Genomically Complex and Other	SARCOMA,NOS	PAYA
0.807459635093	Genomically Complex and Other	PLEO-LPS	Adult
0.807459635093	Genomically Complex and Other	OSTEOSARCOMA	PAYA
2.42237890528	Translocation Associated	SS	Adult
2.42237890528	Genomically Complex and Other	LMS	Adult
1.61491927019	Genomically Complex and Other	SARCOMA,NOS	Adult
4.84475781056	Genomically Complex and Other	LMS	Adult
2.42237890528	Genomically Complex and Other	SARCOMA,NOS	Adult
2.42237890528	Genomically Complex and Other	W/D-DLPS	Adult
0.807459635093	Genomically Complex and Other	W/D-DLPS	Adult
0.807459635093	Genomically Complex and Other	GIST	Adult
0.807459635093	Genomically Complex and Other	SARCOMA,NOS	Adult
2.42237890528	Translocation Associated	UT-ESS	Adult
16.9566523369	Genomically Complex and Other	ANGIOSARCOMA	Adult
1.61491927019	Genomically Complex and Other	UPS/MFH	Adult
1.61491927019	Translocation Associated	SFT	Adult
0	Genomically Complex and Other	RMS,NOS	PAYA
0.807459635093	Translocation Associated	UT-ESS	Adult
3.22983854037	Genomically Complex and Other	SARCOMA,NOS	Adult
1.61491927019	Genomically Complex and Other	OSTEOSARCOMA	PAYA
0.807459635093	Genomically Complex and Other	MPNST	Adult
6.45967708074	Genomically Complex and Other	SARCOMA,NOS	PAYA
1.61491927019	Genomically Complex and Other	OSTEOSARCOMA	Adult
2.42237890528	Genomically Complex and Other	UPS/MFH	Adult
6.45967708074	Genomically Complex and Other	LMS	Adult
2.42237890528	Genomically Complex and Other	UT-LMS	Adult
3.22983854037	Genomically Complex and Other	SARCOMA,NOS	Adult
0.807459635093	Genomically Complex and Other	SARCOMA,NOS	Adult
0.807459635093	Translocation Associated	SS	Adult
8.88205598602	Genomically Complex and Other	SARCOMA,NOS	Adult
3.22983854037	Genomically Complex and Other	UT-LMS	Adult
0.807459635093	Genomically Complex and Other	W/D-DLPS	Adult
0	Translocation Associated	EWING	PAYA
0	Translocation Associated	DFSP	Adult
1.61491927019	Translocation Associated	EMC	Adult
0	Genomically Complex and Other	W/D-DLPS	Adult
2.42237890528	Genomically Complex and Other	OSTEOSARCOMA	PAYA
4.84475781056	Translocation Associated	LGFMS/SEF	Adult
1.61491927019	Translocation Associated	DFSP	PAYA
1.61491927019	Genomically Complex and Other	LMS	Adult
0.807459635093	Genomically Complex and Other	SARCOMA,NOS	Adult
0.807459635093	Genomically Complex and Other	LMS	Adult
11.3044348913	Genomically Complex and Other	UPS/MFH	Adult
0.807459635093	Genomically Complex and Other	SARCOMA,NOS	Adult
1.61491927019	Genomically Complex and Other	CHONDROSARCOMA	Adult
1.61491927019	Genomically Complex and Other	FIBROSARCOMA	PAYA
1.61491927019	Genomically Complex and Other	SARCOMA,NOS	Adult
0	Genomically Complex and Other	ANGIOSARCOMA	Adult
2.42237890528	Genomically Complex and Other	CHONDROSARCOMA	Adult
6.45967708074	Genomically Complex and Other	UT-LMS	Adult
3.22983854037	Genomically Complex and Other	LMS	Adult
1.61491927019	Genomically Complex and Other	PLEO-RMS	Adult
1.61491927019	Genomically Complex and Other	ANGIOSARCOMA	Adult
1.61491927019	Translocation Associated	UT-ESS	Adult
4.03729817546	Genomically Complex and Other	LMS	Adult
0.807459635093	Genomically Complex and Other	PEComa	Adult
0	Translocation Associated	EWING	Adult
1.61491927019	Genomically Complex and Other	SARCOMA,NOS	Adult
6.45967708074	Genomically Complex and Other	SARCOMA,NOS	Adult
0.807459635093	Genomically Complex and Other	UPS/MFH	Adult
2.42237890528	Genomically Complex and Other	ANGIOSARCOMA	Adult
3.22983854037	Genomically Complex and Other	SARCOMA,NOS	Adult
2.42237890528	Genomically Complex and Other	LMS	Adult
0	Genomically Complex and Other	CHONDROSARCOMA	Adult
12.9193541615	Genomically Complex and Other	MPNST	Adult
2.42237890528	Genomically Complex and Other	LMS	Adult
44.4102799301	Genomically Complex and Other	SARCOMA,NOS	Adult
18.5715716071	Genomically Complex and Other	SARCOMA,NOS	Adult
0	Translocation Associated	SS	Adult
0.807459635093	Translocation Associated	CCS	Adult
4.03729817546	Genomically Complex and Other	OSTEOSARCOMA	PAYA
0	Translocation Associated	EWING	PAYA
0.807459635093	Translocation Associated	EHE	Adult
0	Translocation Associated	EWING	PAYA
0	Translocation Associated	UT-ESS	Adult
4.84475781056	Genomically Complex and Other	LMS	Adult
0.807459635093	Genomically Complex and Other	LMS	PAYA
4.03729817546	Genomically Complex and Other	UPS/MFH	Adult
0.807459635093	Translocation Associated	SFT	Adult
0	Genomically Complex and Other	ANGIOSARCOMA	Adult
8.88205598602	Genomically Complex and Other	E-RMS	PAYA
2.42237890528	Genomically Complex and Other	OSTEOSARCOMA	Adult
3.22983854037	Genomically Complex and Other	OSTEOSARCOMA	Adult
3.22983854037	Translocation Associated	EWING	PAYA
7.26713671584	Genomically Complex and Other	UT-LMS	Adult
0	Genomically Complex and Other	W/D-DLPS	Adult
1.61491927019	Translocation Associated	EWING	PAYA
0.807459635093	Genomically Complex and Other	W/D-DLPS	Adult
0	Translocation Associated	EWING	Adult
1.61491927019	Genomically Complex and Other	ES-OSTEOSARCOMA	Adult
0	Genomically Complex and Other	GCTB	PAYA
1.61491927019	Translocation Associated	MYX-LPS	Adult
2.42237890528	Genomically Complex and Other	LMS	Adult
2.42237890528	Genomically Complex and Other	SARCOMA,NOS	Adult
0	Translocation Associated	SS	Adult
0	Genomically Complex and Other	SARCOMA,NOS	Adult
3.22983854037	Genomically Complex and Other	MPNST	Adult
20.9939505124	Genomically Complex and Other	SARCOMA,NOS	Adult
2.42237890528	Genomically Complex and Other	OSTEOSARCOMA	PAYA
0.807459635093	Genomically Complex and Other	PLEO-RMS	Adult
0	Genomically Complex and Other	OSTEOSARCOMA	PAYA
1.61491927019	Genomically Complex and Other	UT-LMS	Adult
3.22983854037	Genomically Complex and Other	LMS	Adult
1.61491927019	Genomically Complex and Other	SARCOMA,NOS	Adult
0.807459635093	Translocation Associated	EWING	PAYA
5.65221744565	Translocation Associated	DFSP	Adult
4.03729817546	Genomically Complex and Other	SARCOMA,NOS	Adult
3.22983854037	Translocation Associated	SFT	Adult
2.42237890528	Genomically Complex and Other	ANGIOSARCOMA	Adult
0.807459635093	Genomically Complex and Other	UT-LMS	Adult
3.22983854037	Genomically Complex and Other	W/D-DLPS	Adult
2.42237890528	Genomically Complex and Other	W/D-DLPS	Adult
2.42237890528	Genomically Complex and Other	UT-LMS	Adult
0.807459635093	Genomically Complex and Other	W/D-DLPS	Adult
5.65221744565	Genomically Complex and Other	SARCOMA,NOS	Adult
2.42237890528	Genomically Complex and Other	MPNST	PAYA
0	Translocation Associated	EWING	PAYA
1.61491927019	Genomically Complex and Other	SARCOMA,NOS	PAYA
16.9566523369	Genomically Complex and Other	SARCOMA,NOS	Adult
1.61491927019	Genomically Complex and Other	ES	PAYA
0.807459635093	Translocation Associated	A-RMS	PAYA
5.65221744565	Genomically Complex and Other	UT-LMS	Adult
4.03729817546	Genomically Complex and Other	LMS	Adult
3.22983854037	Translocation Associated	MYX-LPS	Adult
4.03729817546	Genomically Complex and Other	SARCOMA,NOS	Adult
0.807459635093	Translocation Associated	DSRCT	PAYA
0	Genomically Complex and Other	SARCOMA,NOS	Adult
2.42237890528	Translocation Associated	DSRCT	PAYA
2.42237890528	Genomically Complex and Other	UT-LMS	Adult
3.22983854037	Genomically Complex and Other	CHONDROSARCOMA	Adult
0	Translocation Associated	SS	PAYA
4.03729817546	Genomically Complex and Other	W/D-DLPS	Adult
0.807459635093	Translocation Associated	UT-ESS	Adult
4.03729817546	Genomically Complex and Other	UPS/MFH	Adult
0	Translocation Associated	EWING	PAYA
0.807459635093	Genomically Complex and Other	UT-LMS	Adult
1.61491927019	Genomically Complex and Other	GIST	Adult
19.3790312422	Genomically Complex and Other	ANGIOSARCOMA	Adult
3.22983854037	Genomically Complex and Other	LMS	Adult
0.807459635093	Translocation Associated	MYX-LPS	Adult
1.61491927019	Translocation Associated	SS	Adult
0	Genomically Complex and Other	GIST	Adult
8.07459635093	Genomically Complex and Other	MPNST	Adult
7.26713671584	Genomically Complex and Other	LMS	Adult
2.42237890528	Genomically Complex and Other	SARCOMA,NOS	Adult
1.61491927019	Genomically Complex and Other	UT-LMS	Adult
0	Genomically Complex and Other	SARCOMA,NOS	PAYA
1.61491927019	Genomically Complex and Other	LMS	Adult
1.61491927019	Genomically Complex and Other	LMS	Adult
2.42237890528	Translocation Associated	UT-ESS	Adult
0	Genomically Complex and Other	SARCOMA,NOS	Adult
5.65221744565	Genomically Complex and Other	E-RMS	PAYA
1.61491927019	Translocation Associated	DSRCT	PAYA
0	Translocation Associated	A-RMS	PAYA
0.807459635093	Genomically Complex and Other	SARCOMA,NOS	PAYA
7.26713671584	Genomically Complex and Other	ANGIOSARCOMA	Adult
2.42237890528	Genomically Complex and Other	SARCOMA,NOS	Adult
0.807459635093	Translocation Associated	EWING	PAYA
0.807459635093	Translocation Associated	EHE	Adult
1.61491927019	Genomically Complex and Other	W/D-DLPS	Adult
3.22983854037	Translocation Associated	UT-ESS	Adult
1.61491927019	Genomically Complex and Other	UPS/MFH	Adult
5.65221744565	Genomically Complex and Other	UT-LMS	Adult
2.42237890528	Genomically Complex and Other	LMS	Adult
1.61491927019	Translocation Associated	SFT	Adult
1.61491927019	Genomically Complex and Other	UPS/MFH	Adult
8.07459635093	Genomically Complex and Other	PLEO-LPS	Adult
20.1864908773	Genomically Complex and Other	SARCOMA,NOS	Adult
1.61491927019	Genomically Complex and Other	OSTEOSARCOMA	PAYA
4.03729817546	Genomically Complex and Other	LMS	Adult
0.807459635093	Translocation Associated	ASPS	PAYA
0.807459635093	Translocation Associated	MYX-LPS	Adult
2.42237890528	Genomically Complex and Other	OSTEOSARCOMA	Adult
1.61491927019	Genomically Complex and Other	LMS	Adult
3.22983854037	Translocation Associated	EMC	Adult
1.61491927019	Genomically Complex and Other	CHONDROSARCOMA	Adult
3.22983854037	Genomically Complex and Other	ANGIOSARCOMA	Adult
0	Genomically Complex and Other	UPS/MFH	Adult
6.45967708074	Genomically Complex and Other	UT-LMS	Adult
2.42237890528	Genomically Complex and Other	MPNST	PAYA
26.6461679581	Genomically Complex and Other	ANGIOSARCOMA	Adult
2.42237890528	Genomically Complex and Other	UPS/MFH	Adult
6.45967708074	Genomically Complex and Other	CHONDROSARCOMA	Adult
0	Genomically Complex and Other	SARCOMA,NOS	PAYA
4.84475781056	Genomically Complex and Other	LMS	Adult
1.61491927019	Genomically Complex and Other	W/D-DLPS	Adult
4.84475781056	Genomically Complex and Other	SARCOMA,NOS	Adult
3.22983854037	Genomically Complex and Other	SARCOMA,NOS	PAYA
2.42237890528	Translocation Associated	EWING	Adult
2.42237890528	Genomically Complex and Other	ES	Adult
0	Translocation Associated	A-RMS	PAYA
1.61491927019	Translocation Associated	SS	Adult
1.61491927019	Genomically Complex and Other	MYXOFIBROSARCOMA	Adult
3.22983854037	Genomically Complex and Other	SARCOMA,NOS	Adult
4.03729817546	Genomically Complex and Other	LMS	Adult
4.03729817546	Genomically Complex and Other	SARCOMA,NOS	Adult
4.84475781056	Genomically Complex and Other	SARCOMA,NOS	Adult
2.42237890528	Genomically Complex and Other	LMS	Adult
1.61491927019	Genomically Complex and Other	LMS	Adult
6.45967708074	Translocation Associated	A-RMS	Adult
0.807459635093	Translocation Associated	EHE	Adult
1.61491927019	Translocation Associated	UT-ESS	Adult
0.807459635093	Genomically Complex and Other	OSTEOSARCOMA	PAYA
1.61491927019	Genomically Complex and Other	KS	Adult
4.03729817546	Genomically Complex and Other	LMS	Adult
1.61491927019	Genomically Complex and Other	SARCOMA,NOS	Adult
2.42237890528	Genomically Complex and Other	UPS/MFH-BONE	PAYA
2.42237890528	Genomically Complex and Other	E-RMS	PAYA
7.26713671584	Genomically Complex and Other	SARCOMA,NOS	Adult
2.42237890528	Genomically Complex and Other	UT-LMS	Adult
1.61491927019	Translocation Associated	SS	Adult
1.61491927019	Translocation Associated	UT-ESS	Adult
4.03729817546	Genomically Complex and Other	LMS	Adult
2.42237890528	Genomically Complex and Other	GIST	Adult
4.03729817546	Genomically Complex and Other	GIST	Adult
0	Translocation Associated	CCS	Adult
1.61491927019	Genomically Complex and Other	SARCOMA,NOS	Adult
0	Genomically Complex and Other	ES	PAYA
2.42237890528	Genomically Complex and Other	CHONDROSARCOMA	Adult
0.807459635093	Genomically Complex and Other	CHONDROSARCOMA	Adult
4.03729817546	Genomically Complex and Other	PLEO-RMS	Adult
0	Genomically Complex and Other	OSTEOSARCOMA	PAYA
0.807459635093	Genomically Complex and Other	W/D-DLPS	Adult
4.03729817546	Genomically Complex and Other	UT-LMS	Adult
1.61491927019	Genomically Complex and Other	MYXOFIBROSARCOMA	Adult
1.61491927019	Genomically Complex and Other	UPS/MFH	PAYA
11.3044348913	Genomically Complex and Other	LMS	Adult
2.42237890528	Genomically Complex and Other	LMS	Adult
1.61491927019	Genomically Complex and Other	UPS/MFH	Adult
1.61491927019	Genomically Complex and Other	W/D-DLPS	Adult
2.42237890528	Genomically Complex and Other	MPNST	Adult
4.03729817546	Genomically Complex and Other	UPS/MFH	Adult
3.22983854037	Translocation Associated	CCS	Adult
1.61491927019	Genomically Complex and Other	LMS	Adult
3.22983854037	Genomically Complex and Other	LMS	Adult
4.03729817546	Genomically Complex and Other	SARCOMA,NOS	PAYA
1.61491927019	Genomically Complex and Other	MYXOFIBROSARCOMA	Adult
0.807459635093	Genomically Complex and Other	CHONDROSARCOMA	Adult
0.807459635093	Genomically Complex and Other	CHONDROSARCOMA	Adult
1.61491927019	Genomically Complex and Other	SARCOMA,NOS	PAYA
0.807459635093	Translocation Associated	EWING	PAYA
0.807459635093	Genomically Complex and Other	SARCOMA,NOS	Adult
1.61491927019	Translocation Associated	UT-ESS	Adult
6.45967708074	Translocation Associated	UT-ESS	Adult
8.07459635093	Translocation Associated	IMT	Adult
1.61491927019	Genomically Complex and Other	SARCOMA,NOS	Adult
1.61491927019	Genomically Complex and Other	LMS	Adult
0.807459635093	Genomically Complex and Other	W/D-DLPS	Adult
4.03729817546	Genomically Complex and Other	CHONDROSARCOMA	PAYA
3.22983854037	Translocation Associated	SFT	Adult
2.42237890528	Genomically Complex and Other	SARCOMA,NOS	Adult
2.42237890528	Translocation Associated	MYX-LPS	Adult
0.807459635093	Genomically Complex and Other	SARCOMA,NOS	PAYA
1.61491927019	Translocation Associated	CCS	PAYA
0	Genomically Complex and Other	OSTEOSARCOMA	Adult
3.22983854037	Translocation Associated	EWING	PAYA
4.03729817546	Genomically Complex and Other	RMS,NOS	Adult
12.1118945264	Genomically Complex and Other	SARCOMA,NOS	Adult
2.42237890528	Genomically Complex and Other	SARCOMA,NOS	Adult
0.807459635093	Genomically Complex and Other	W/D-DLPS	Adult
0.807459635093	Genomically Complex and Other	CHONDROSARCOMA	Adult
5.65221744565	Genomically Complex and Other	MPNST	Adult
3.22983854037	Translocation Associated	SS	PAYA
4.03729817546	Genomically Complex and Other	ANGIOSARCOMA	Adult
4.03729817546	Genomically Complex and Other	SARCOMA,NOS	Adult
0.807459635093	Translocation Associated	UT-ESS	Adult
0.807459635093	Genomically Complex and Other	ANGIOSARCOMA	Adult
1.61491927019	Genomically Complex and Other	SARCOMA,NOS	Adult
1.61491927019	Genomically Complex and Other	CHONDROSARCOMA	Adult
0.807459635093	Translocation Associated	URC/EL	Adult
0.807459635093	Genomically Complex and Other	GIST	Adult
1.61491927019	Genomically Complex and Other	MPNST	Adult
0	Translocation Associated	A-RMS	PAYA
0.807459635093	Genomically Complex and Other	CHONDROSARCOMA	Adult
3.22983854037	Translocation Associated	LGFMS/SEF	Adult
0.807459635093	Translocation Associated	URC/EL	PAYA
2.42237890528	Genomically Complex and Other	RMS,NOS	PAYA
1.61491927019	Genomically Complex and Other	UT-LMS	Adult
2.42237890528	Genomically Complex and Other	SARCOMA,NOS	Adult
1.61491927019	Genomically Complex and Other	UT-LMS	Adult
1.61491927019	Translocation Associated	A-RMS	PAYA
3.22983854037	Genomically Complex and Other	LMS	Adult
7.26713671584	Genomically Complex and Other	SARCOMA,NOS	Adult
8.88205598602	Genomically Complex and Other	RMS,NOS	PAYA
2.42237890528	Translocation Associated	DSRCT	PAYA
1.61491927019	Translocation Associated	SS	Adult
1.61491927019	Genomically Complex and Other	LMS	Adult
4.03729817546	Genomically Complex and Other	GIST	Adult
0.807459635093	Genomically Complex and Other	LPS,NOS	Adult
2.42237890528	Genomically Complex and Other	W/D-DLPS	Adult
4.03729817546	Genomically Complex and Other	LMS	Adult
3.22983854037	Genomically Complex and Other	E-RMS	PAYA
2.42237890528	Genomically Complex and Other	SARCOMA,NOS	Adult
5.65221744565	Translocation Associated	EWING	PAYA
5.65221744565	Genomically Complex and Other	SARCOMA,NOS	Adult
2.42237890528	Genomically Complex and Other	LMS	Adult
4.03729817546	Genomically Complex and Other	E-RMS	PAYA
25.838708323	Genomically Complex and Other	W/D-DLPS	Adult
4.03729817546	Genomically Complex and Other	SARCOMA,NOS	Adult
0.807459635093	Genomically Complex and Other	GCTB	PAYA
2.42237890528	Genomically Complex and Other	OSTEOSARCOMA	PAYA
2.42237890528	Genomically Complex and Other	UT-LMS	Adult
1.61491927019	Genomically Complex and Other	SARCOMA,NOS	Adult
0	Translocation Associated	EMC	Adult
2.42237890528	Genomically Complex and Other	ANGIOSARCOMA	Adult
2.42237890528	Translocation Associated	DSRCT	PAYA
1.61491927019	Translocation Associated	UT-ESS	Adult
0	Translocation Associated	SS	Adult
2.42237890528	Translocation Associated	EMC	Adult
3.22983854037	Genomically Complex and Other	MPNST	Adult
0	Genomically Complex and Other	W/D-DLPS	Adult
1.61491927019	Genomically Complex and Other	W/D-DLPS	Adult
48.4475781056	Genomically Complex and Other	LMS	Adult
0	Translocation Associated	DSRCT	PAYA
0	Translocation Associated	EHE	Adult
0	Translocation Associated	LGFMS/SEF	Adult
2.42237890528	Genomically Complex and Other	SARCOMA,NOS	Adult
2.42237890528	Genomically Complex and Other	SARCOMA,NOS	Adult
2.42237890528	Translocation Associated	SS	Adult
0	Genomically Complex and Other	SARCOMA,NOS	PAYA
3.22983854037	Genomically Complex and Other	CHONDROSARCOMA	Adult
3.22983854037	Genomically Complex and Other	UT-LMS	Adult
2.42237890528	Genomically Complex and Other	UT-LMS	Adult
3.22983854037	Translocation Associated	SS	PAYA
4.84475781056	Genomically Complex and Other	UT-LMS	Adult
3.22983854037	Genomically Complex and Other	CHONDROSARCOMA	Adult
2.42237890528	Genomically Complex and Other	GIST	Adult
4.03729817546	Genomically Complex and Other	UPS/MFH	Adult
4.84475781056	Genomically Complex and Other	MPNST	PAYA
20.1864908773	Genomically Complex and Other	MPNST	Adult
1.61491927019	Genomically Complex and Other	SARCOMA,NOS	Adult
2.42237890528	Translocation Associated	DSRCT	Adult
0.807459635093	Genomically Complex and Other	W/D-DLPS	Adult
8.88205598602	Translocation Associated	EWING	PAYA
6.45967708074	Genomically Complex and Other	OSTEOSARCOMA	PAYA
4.03729817546	Genomically Complex and Other	MPNST	Adult
1.61491927019	Genomically Complex and Other	LPS,NOS	Adult
8.07459635093	Genomically Complex and Other	CHONDROSARCOMA	Adult
0.807459635093	Genomically Complex and Other	LMS	Adult
2.42237890528	Translocation Associated	DFSP	Adult
0	Translocation Associated	MYX-LPS	Adult
1.61491927019	Genomically Complex and Other	UPS/MFH	Adult
0	Genomically Complex and Other	LMS	Adult
0	Translocation Associated	EMC	Adult
0	Translocation Associated	DSRCT	PAYA
0.807459635093	Genomically Complex and Other	E-RMS	PAYA
4.03729817546	Genomically Complex and Other	W/D-DLPS	Adult
3.22983854037	Genomically Complex and Other	ANGIOSARCOMA	PAYA
0.807459635093	Genomically Complex and Other	CHONDROSARCOMA	PAYA
1.61491927019	Genomically Complex and Other	W/D-DLPS	Adult
1.61491927019	Genomically Complex and Other	UPS/MFH	Adult
1.61491927019	Translocation Associated	UT-ESS	Adult
1.61491927019	Genomically Complex and Other	RMS,NOS	PAYA
1.61491927019	Genomically Complex and Other	E-RMS	Adult
0	Genomically Complex and Other	UPS/MFH	Adult
4.03729817546	Translocation Associated	A-RMS	PAYA
6.45967708074	Genomically Complex and Other	UT-LMS	Adult
4.03729817546	Translocation Associated	SS	Adult
0.807459635093	Genomically Complex and Other	LMS	Adult
6.45967708074	Genomically Complex and Other	UT-LMS	Adult
4.84475781056	Translocation Associated	EWING	Adult
0.807459635093	Genomically Complex and Other	LPS,NOS	Adult
4.84475781056	Genomically Complex and Other	UPS/MFH	Adult
3.22983854037	Genomically Complex and Other	UT-LMS	Adult
5.65221744565	Genomically Complex and Other	LMS	Adult
0	Genomically Complex and Other	W/D-DLPS	Adult
1.61491927019	Translocation Associated	A-RMS	PAYA
1.61491927019	Genomically Complex and Other	GCTB	Adult
6.45967708074	Genomically Complex and Other	SARCOMA,NOS	Adult
4.03729817546	Genomically Complex and Other	MYXOFIBROSARCOMA	Adult
1.61491927019	Genomically Complex and Other	UPS/MFH	PAYA
0.807459635093	Genomically Complex and Other	PLEO-RMS	PAYA
8.88205598602	Genomically Complex and Other	UT-LMS	Adult
4.03729817546	Translocation Associated	SFT	Adult
0	Genomically Complex and Other	W/D-DLPS	Adult
1.61491927019	Genomically Complex and Other	CHONDROSARCOMA	Adult
1.61491927019	Translocation Associated	UT-ESS	Adult
0.807459635093	Genomically Complex and Other	W/D-DLPS	Adult
4.03729817546	Genomically Complex and Other	PEComa	Adult
0	Genomically Complex and Other	UPS/MFH	PAYA
4.03729817546	Genomically Complex and Other	SARCOMA,NOS	Adult
4.03729817546	Genomically Complex and Other	LMS	Adult
3.22983854037	Genomically Complex and Other	SARCOMA,NOS	Adult
0.807459635093	Genomically Complex and Other	UT-LMS	Adult
0	Genomically Complex and Other	GCTB	Adult
19.3790312422	Genomically Complex and Other	SARCOMA,NOS	Adult
0.807459635093	Genomically Complex and Other	SARCOMA,NOS	Adult
4.03729817546	Genomically Complex and Other	MPNST	Adult
4.84475781056	Genomically Complex and Other	W/D-DLPS	Adult
1.61491927019	Translocation Associated	SS	Adult
4.03729817546	Genomically Complex and Other	MYXOFIBROSARCOMA	Adult
4.84475781056	Genomically Complex and Other	UT-LMS	Adult
54.9072551863	Genomically Complex and Other	SARCOMA,NOS	Adult
4.03729817546	Genomically Complex and Other	W/D-DLPS	Adult
0	Genomically Complex and Other	OSTEOSARCOMA	PAYA
1.61491927019	Genomically Complex and Other	LMS	Adult
4.03729817546	Genomically Complex and Other	OSTEOSARCOMA	PAYA
0	Translocation Associated	EMC	Adult
0.807459635093	Translocation Associated	EWING	PAYA
1.61491927019	Genomically Complex and Other	LMS	Adult
4.03729817546	Genomically Complex and Other	OSTEOSARCOMA	PAYA
6.45967708074	Genomically Complex and Other	SARCOMA,NOS	PAYA
2.42237890528	Genomically Complex and Other	E-RMS	PAYA
0	Genomically Complex and Other	KS	PAYA
1.61491927019	Translocation Associated	MYX-LPS	Adult
4.03729817546	Genomically Complex and Other	UPS/MFH	Adult
1.61491927019	Genomically Complex and Other	CHONDROSARCOMA	Adult
2.42237890528	Genomically Complex and Other	RMS,NOS	PAYA
1.61491927019	Genomically Complex and Other	SARCOMA,NOS	Adult
8.07459635093	Genomically Complex and Other	OSTEOSARCOMA	PAYA
4.84475781056	Translocation Associated	SS	Adult
2.42237890528	Genomically Complex and Other	PLEO-LPS	Adult
13.7268137966	Genomically Complex and Other	UT-LMS	Adult
7.26713671584	Translocation Associated	MYX-LPS	Adult
0	Genomically Complex and Other	OSTEOSARCOMA	PAYA
2.42237890528	Genomically Complex and Other	SARCOMA,NOS	Adult
0	Genomically Complex and Other	LMS	Adult
7.26713671584	Genomically Complex and Other	SARCOMA,NOS	Adult
4.84475781056	Genomically Complex and Other	UT-LMS	Adult
4.03729817546	Genomically Complex and Other	E-RMS	PAYA
1.61491927019	Genomically Complex and Other	W/D-DLPS	Adult
4.84475781056	Translocation Associated	SS	PAYA
2.42237890528	Translocation Associated	SFT	Adult
1.61491927019	Genomically Complex and Other	LMS	Adult
0.807459635093	Genomically Complex and Other	SARCOMA,NOS	PAYA
0.807459635093	Genomically Complex and Other	ANGIOSARCOMA	Adult
0	Genomically Complex and Other	E-RMS	PAYA
2.42237890528	Genomically Complex and Other	SARCOMA,NOS	Adult
2.42237890528	Genomically Complex and Other	SARCOMA,NOS	Adult
18.5715716071	Genomically Complex and Other	SARCOMA,NOS	Adult
2.42237890528	Genomically Complex and Other	LMS	Adult
0.807459635093	Translocation Associated	UT-ESS	Adult
4.03729817546	Genomically Complex and Other	UPS/MFH	Adult
2.42237890528	Genomically Complex and Other	SARCOMA,NOS	PAYA
1.61491927019	Genomically Complex and Other	ANGIOSARCOMA	PAYA
6.45967708074	Genomically Complex and Other	FIBROSARCOMA	PAYA
0.807459635093	Translocation Associated	EHE	Adult
0.807459635093	Genomically Complex and Other	CHONDROSARCOMA	Adult
4.84475781056	Genomically Complex and Other	SARCOMA,NOS	Adult
1.61491927019	Genomically Complex and Other	ES	Adult
1.61491927019	Genomically Complex and Other	OSTEOSARCOMA	PAYA
4.03729817546	Genomically Complex and Other	UPS/MFH	Adult
7.26713671584	Genomically Complex and Other	ANGIOSARCOMA	Adult
2.42237890528	Genomically Complex and Other	ANGIOSARCOMA	Adult
1.61491927019	Genomically Complex and Other	SARCOMA,NOS	PAYA
1.61491927019	Genomically Complex and Other	LMS	Adult
0	Genomically Complex and Other	SARCOMA,NOS	Adult
3.22983854037	Genomically Complex and Other	MPNST	PAYA
0.807459635093	Genomically Complex and Other	CHONDROSARCOMA	Adult
3.22983854037	Genomically Complex and Other	SARCOMA,NOS	Adult
0	Translocation Associated	SS	Adult
5.65221744565	Genomically Complex and Other	W/D-DLPS	Adult
1.61491927019	Genomically Complex and Other	ES	Adult
0.807459635093	Genomically Complex and Other	MPNST	PAYA
4.84475781056	Genomically Complex and Other	SARCOMA,NOS	Adult
0.807459635093	Genomically Complex and Other	SARCOMA,NOS	Adult
2.42237890528	Genomically Complex and Other	OSTEOSARCOMA	PAYA
8.88205598602	Genomically Complex and Other	UPS/MFH	Adult
3.22983854037	Translocation Associated	DSRCT	PAYA
2.42237890528	Genomically Complex and Other	UT-LMS	Adult
0.807459635093	Translocation Associated	SFT	Adult
3.22983854037	Translocation Associated	URC/EL	PAYA
48.4475781056	Genomically Complex and Other	SARCOMA,NOS	Adult
1.61491927019	Genomically Complex and Other	MPNST	Adult
4.03729817546	Genomically Complex and Other	MPNST	PAYA
1.61491927019	Genomically Complex and Other	ES	Adult
2.42237890528	Genomically Complex and Other	SARCOMA,NOS	Adult
10.4969752562	Genomically Complex and Other	LMS	Adult
4.03729817546	Genomically Complex and Other	UPS/MFH	Adult
0.807459635093	Genomically Complex and Other	PEComa	Adult
2.42237890528	Genomically Complex and Other	ANGIOSARCOMA	Adult
1.61491927019	Genomically Complex and Other	UT-LMS	Adult
4.84475781056	Genomically Complex and Other	LMS	Adult
8.88205598602	Genomically Complex and Other	W/D-DLPS	Adult
1.61491927019	Genomically Complex and Other	OSTEOSARCOMA	PAYA
1.61491927019	Genomically Complex and Other	OSTEOSARCOMA	PAYA
0	Translocation Associated	UT-ESS	Adult
0.807459635093	Translocation Associated	CCS	Adult
3.22983854037	Translocation Associated	MYX-LPS	Adult
0.807459635093	Translocation Associated	SFT	Adult
4.03729817546	Genomically Complex and Other	MPNST	Adult
3.22983854037	Genomically Complex and Other	UT-LMS	Adult
2.42237890528	Genomically Complex and Other	LMS	Adult
1.61491927019	Genomically Complex and Other	W/D-DLPS	Adult
1.61491927019	Genomically Complex and Other	SARCOMA,NOS	Adult
3.22983854037	Genomically Complex and Other	SARCOMA,NOS	Adult
4.84475781056	Genomically Complex and Other	UT-LMS	Adult
0	Genomically Complex and Other	GIST	Adult
4.03729817546	Genomically Complex and Other	SARCOMA,NOS	PAYA
0.807459635093	Genomically Complex and Other	UPS/MFH	Adult
0.807459635093	Genomically Complex and Other	FIBROSARCOMA	Adult
1.61491927019	Translocation Associated	ASPS	PAYA
1.61491927019	Genomically Complex and Other	SARCOMA,NOS	Adult
2.42237890528	Genomically Complex and Other	MYXOFIBROSARCOMA	Adult
3.22983854037	Genomically Complex and Other	MPNST	Adult
0	Translocation Associated	EWING	PAYA
0	Genomically Complex and Other	W/D-DLPS	Adult
2.42237890528	Genomically Complex and Other	OSTEOSARCOMA	PAYA
1.61491927019	Translocation Associated	A-RMS	PAYA
4.84475781056	Genomically Complex and Other	E-RMS	PAYA
4.84475781056	Translocation Associated	EWING	PAYA
0	Translocation Associated	SS	Adult
0	Translocation Associated	CCS	PAYA
3.22983854037	Genomically Complex and Other	SARCOMA,NOS	Adult
1.61491927019	Genomically Complex and Other	SARCOMA,NOS	Adult
2.42237890528	Genomically Complex and Other	UT-LMS	Adult
6.45967708074	Translocation Associated	UT-ESS	Adult
5.65221744565	Genomically Complex and Other	UPS/MFH	Adult
0.807459635093	Genomically Complex and Other	SARCOMA,NOS	Adult
4.84475781056	Genomically Complex and Other	SARCOMA,NOS	Adult
1.61491927019	Translocation Associated	DSRCT	Adult
4.03729817546	Genomically Complex and Other	SARCOMA,NOS	Adult
0.807459635093	Genomically Complex and Other	CHONDROSARCOMA	Adult
0	Translocation Associated	UT-ESS	Adult
5.65221744565	Genomically Complex and Other	SARCOMA,NOS	Adult
5.65221744565	Genomically Complex and Other	W/D-DLPS	Adult
0.807459635093	Genomically Complex and Other	MPNST	Adult
0.807459635093	Genomically Complex and Other	OSTEOSARCOMA	Adult
2.42237890528	Genomically Complex and Other	W/D-DLPS	Adult
2.42237890528	Genomically Complex and Other	UT-LMS	Adult
7.26713671584	Translocation Associated	A-RMS	PAYA
0	Translocation Associated	MYX-LPS	Adult
3.22983854037	Translocation Associated	SS	Adult
1.61491927019	Genomically Complex and Other	LMS	Adult
3.22983854037	Translocation Associated	SS	Adult
0.807459635093	Genomically Complex and Other	UT-LMS	Adult
3.22983854037	Translocation Associated	SS	Adult
4.03729817546	Translocation Associated	A-RMS	PAYA
0	Genomically Complex and Other	LMS	Adult
7.26713671584	Translocation Associated	SFT	Adult
7.26713671584	Genomically Complex and Other	UT-LMS	Adult
1.61491927019	Genomically Complex and Other	W/D-DLPS	Adult
0.807459635093	Genomically Complex and Other	GCTB	Adult
3.22983854037	Genomically Complex and Other	LMS	Adult
1.61491927019	Translocation Associated	DFSP	Adult
5.65221744565	Genomically Complex and Other	SARCOMA,NOS	Adult
5.65221744565	Genomically Complex and Other	UPS/MFH	Adult
0.807459635093	Translocation Associated	EMC	Adult
3.22983854037	Translocation Associated	SS	Adult
2.42237890528	Genomically Complex and Other	SARCOMA,NOS	Adult
3.22983854037	Translocation Associated	SS	Adult
1.61491927019	Genomically Complex and Other	OSTEOSARCOMA	Adult
1.61491927019	Genomically Complex and Other	SARCOMA,NOS	Adult
3.22983854037	Genomically Complex and Other	LPS,NOS	Adult
2.42237890528	Genomically Complex and Other	SARCOMA,NOS	Adult
1.61491927019	Translocation Associated	DSRCT	PAYA
0	Genomically Complex and Other	MPNST	Adult
3.22983854037	Genomically Complex and Other	SARCOMA,NOS	Adult
0.807459635093	Translocation Associated	EMC	Adult
19.3790312422	Genomically Complex and Other	ANGIOSARCOMA	Adult
2.42237890528	Genomically Complex and Other	MPNST	Adult
0	Genomically Complex and Other	LMS	Adult
6.45967708074	Genomically Complex and Other	LMS	Adult
4.03729817546	Translocation Associated	EWING	PAYA
5.65221744565	Translocation Associated	LGFMS/SEF	Adult
2.42237890528	Translocation Associated	EWING	PAYA
5.65221744565	Genomically Complex and Other	ANGIOSARCOMA	Adult
1.61491927019	Genomically Complex and Other	LMS	Adult
3.22983854037	Genomically Complex and Other	LMS	Adult
53.2923359161	Genomically Complex and Other	MPNST	Adult
2.42237890528	Genomically Complex and Other	SARCOMA,NOS	PAYA
1.61491927019	Genomically Complex and Other	SARCOMA,NOS	Adult
0	Genomically Complex and Other	ES-OSTEOSARCOMA	Adult
0.807459635093	Genomically Complex and Other	MPNST	Adult
2.42237890528	Genomically Complex and Other	DESMOID	PAYA
3.22983854037	Genomically Complex and Other	W/D-DLPS	Adult
2.42237890528	Genomically Complex and Other	UPS/MFH	Adult
4.84475781056	Genomically Complex and Other	LMS	Adult
0	Translocation Associated	EWING	Adult
4.84475781056	Translocation Associated	EWING	PAYA
0	Genomically Complex and Other	OSTEOSARCOMA	PAYA
3.22983854037	Genomically Complex and Other	ES-OSTEOSARCOMA	Adult
0	Translocation Associated	UT-ESS	Adult
4.03729817546	Genomically Complex and Other	SARCOMA,NOS	Adult
3.22983854037	Genomically Complex and Other	UPS/MFH	Adult
4.03729817546	Translocation Associated	EWING	Adult
3.22983854037	Genomically Complex and Other	UT-LMS	Adult
2.42237890528	Translocation Associated	MES-CHONDROSARCOMA	Adult
3.22983854037	Translocation Associated	SS	PAYA
2.42237890528	Genomically Complex and Other	SARCOMA,NOS	Adult
0	Genomically Complex and Other	MYXOFIBROSARCOMA	Adult
0.807459635093	Translocation Associated	LGFMS/SEF	Adult
1.61491927019	Genomically Complex and Other	UPS/MFH	Adult
4.03729817546	Translocation Associated	LGFMS/SEF	PAYA
3.22983854037	Genomically Complex and Other	UT-LMS	Adult
0.807459635093	Genomically Complex and Other	SARCOMA,NOS	Adult
2.42237890528	Genomically Complex and Other	SARCOMA,NOS	Adult
0	Genomically Complex and Other	LMS	Adult
3.22983854037	Genomically Complex and Other	SARCOMA,NOS	Adult
0	Genomically Complex and Other	SARCOMA,NOS	Adult
3.22983854037	Genomically Complex and Other	SARCOMA,NOS	Adult
0	Translocation Associated	EWING	Adult
2.42237890528	Genomically Complex and Other	UT-LMS	Adult
7.26713671584	Genomically Complex and Other	SARCOMA,NOS	Adult
0	Genomically Complex and Other	W/D-DLPS	Adult
2.42237890528	Genomically Complex and Other	SARCOMA,NOS	Adult
56.5221744565	Genomically Complex and Other	SARCOMA,NOS	Adult
88.8205598602	Genomically Complex and Other	SARCOMA,NOS	Adult
0.807459635093	Genomically Complex and Other	UPS/MFH	Adult
1.61491927019	Translocation Associated	EWING	Adult
0.807459635093	Genomically Complex and Other	CHONDROSARCOMA	Adult
1.61491927019	Genomically Complex and Other	SARCOMA,NOS	Adult
2.42237890528	Genomically Complex and Other	ES-OSTEOSARCOMA	PAYA
1.61491927019	Translocation Associated	OFT	Adult
1.61491927019	Translocation Associated	UT-ESS	Adult
6.45967708074	Genomically Complex and Other	UPS/MFH	Adult
5.65221744565	Translocation Associated	EWING	Adult
0.807459635093	Genomically Complex and Other	SARCOMA,NOS	PAYA
0.807459635093	Translocation Associated	EHE	PAYA
0.807459635093	Genomically Complex and Other	ANGIOSARCOMA	Adult
5.65221744565	Genomically Complex and Other	LMS	Adult
1.61491927019	Genomically Complex and Other	MPNST	Adult
2.42237890528	Genomically Complex and Other	LMS	Adult
4.84475781056	Genomically Complex and Other	E-RMS	PAYA
2.42237890528	Genomically Complex and Other	SARCOMA,NOS	Adult
7.26713671584	Genomically Complex and Other	UT-LMS	Adult
3.22983854037	Genomically Complex and Other	W/D-DLPS	Adult
1.61491927019	Genomically Complex and Other	W/D-DLPS	Adult
0.807459635093	Translocation Associated	DSRCT	Adult
7.26713671584	Genomically Complex and Other	UT-LMS	Adult
1.61491927019	Genomically Complex and Other	OSTEOSARCOMA	PAYA
7.26713671584	Genomically Complex and Other	RMS,NOS	PAYA
0	Translocation Associated	EMC	Adult
2.42237890528	Genomically Complex and Other	LMS	Adult
1.61491927019	Genomically Complex and Other	SARCOMA,NOS	Adult
2.42237890528	Genomically Complex and Other	MYXOFIBROSARCOMA	Adult
7.26713671584	Genomically Complex and Other	SARCOMA,NOS	Adult
0	Genomically Complex and Other	GIST	Adult
3.22983854037	Genomically Complex and Other	UT-LMS	Adult
0	Translocation Associated	EWING	PAYA
1.61491927019	Translocation Associated	A-RMS	PAYA
4.84475781056	Genomically Complex and Other	LPS,NOS	Adult
0	Genomically Complex and Other	W/D-DLPS	Adult
1.61491927019	Translocation Associated	EMC	Adult
2.42237890528	Genomically Complex and Other	ANGIOSARCOMA	Adult
5.65221744565	Translocation Associated	URC/EL	Adult
1.61491927019	Genomically Complex and Other	MPNST	Adult
1.61491927019	Translocation Associated	SS	Adult
4.84475781056	Genomically Complex and Other	UT-LMS	Adult
2.42237890528	Genomically Complex and Other	UPS/MFH	Adult
2.42237890528	Genomically Complex and Other	LMS	Adult
0.807459635093	Translocation Associated	DSRCT	Adult
0.807459635093	Genomically Complex and Other	SARCOMA,NOS	Adult
3.22983854037	Genomically Complex and Other	OSTEOSARCOMA	Adult
0.807459635093	Genomically Complex and Other	UT-LMS	Adult
4.03729817546	Genomically Complex and Other	ANGIOSARCOMA	Adult
3.22983854037	Genomically Complex and Other	SARCOMA,NOS	Adult
1.61491927019	Genomically Complex and Other	OSTEOSARCOMA	PAYA
0.807459635093	Genomically Complex and Other	ES-OSTEOSARCOMA	Adult
0.807459635093	Genomically Complex and Other	OSTEOSARCOMA	PAYA
0.807459635093	Genomically Complex and Other	SARCOMA,NOS	Adult
1.61491927019	Genomically Complex and Other	KS	Adult
1.61491927019	Translocation Associated	SS	Adult
1.61491927019	Genomically Complex and Other	GIST	Adult
1.61491927019	Translocation Associated	EWING	PAYA
2.42237890528	Genomically Complex and Other	ES	Adult
1.61491927019	Genomically Complex and Other	MPNST	Adult
1.61491927019	Genomically Complex and Other	LMS	Adult
7.26713671584	Genomically Complex and Other	SARCOMA,NOS	Adult
3.22983854037	Genomically Complex and Other	OSTEOSARCOMA	PAYA
2.42237890528	Genomically Complex and Other	CHONDROSARCOMA	Adult
1.61491927019	Genomically Complex and Other	OSTEOSARCOMA	PAYA
0	Genomically Complex and Other	SARCOMA,NOS	Adult
1.61491927019	Genomically Complex and Other	W/D-DLPS	Adult
0.807459635093	Genomically Complex and Other	OSTEOSARCOMA	Adult
4.03729817546	Genomically Complex and Other	UT-LMS	Adult
3.22983854037	Genomically Complex and Other	UT-LMS	Adult
3.22983854037	Translocation Associated	CCS	PAYA
2.42237890528	Genomically Complex and Other	SARCOMA,NOS	PAYA
2.42237890528	Translocation Associated	SFT	Adult
0	Translocation Associated	SFT	Adult
2.42237890528	Genomically Complex and Other	CHONDROSARCOMA	PAYA
2.42237890528	Genomically Complex and Other	ES	Adult
2.42237890528	Genomically Complex and Other	RMS,NOS	Adult
2.42237890528	Genomically Complex and Other	LMS	Adult
0	Translocation Associated	EMC	Adult
3.22983854037	Genomically Complex and Other	SARCOMA,NOS	Adult
1.61491927019	Genomically Complex and Other	LMS	Adult
3.22983854037	Genomically Complex and Other	UT-LMS	Adult
3.22983854037	Genomically Complex and Other	CHONDROSARCOMA	Adult
0	Genomically Complex and Other	W/D-DLPS	Adult
0.807459635093	Genomically Complex and Other	LMS	Adult
2.42237890528	Genomically Complex and Other	SARCOMA,NOS	Adult
1.61491927019	Genomically Complex and Other	LMS	Adult
18.5715716071	Translocation Associated	MYX-LPS	Adult
2.42237890528	Genomically Complex and Other	SARCOMA,NOS	Adult
0	Translocation Associated	EHE	Adult
2.42237890528	Translocation Associated	SS	Adult
5.65221744565	Genomically Complex and Other	SARCOMA,NOS	Adult
0.807459635093	Translocation Associated	IMT	Adult
2.42237890528	Genomically Complex and Other	UT-LMS	Adult
3.22983854037	Genomically Complex and Other	UPS/MFH	Adult
0.807459635093	Genomically Complex and Other	W/D-DLPS	Adult
0	Genomically Complex and Other	W/D-DLPS	Adult
2.42237890528	Genomically Complex and Other	CHONDROSARCOMA	Adult
4.03729817546	Genomically Complex and Other	LMS	Adult
1.61491927019	Translocation Associated	A-RMS	PAYA
5.65221744565	Genomically Complex and Other	LMS	Adult
0	Genomically Complex and Other	SARCOMA,NOS	Adult
1.61491927019	Translocation Associated	EWING	PAYA
2.42237890528	Genomically Complex and Other	W/D-DLPS	Adult
4.03729817546	Genomically Complex and Other	OSTEOSARCOMA	PAYA
4.03729817546	Genomically Complex and Other	CHONDROSARCOMA	PAYA
0	Genomically Complex and Other	W/D-DLPS	Adult
7.26713671584	Translocation Associated	CCS	PAYA
1.61491927019	Genomically Complex and Other	MPNST	PAYA
9.68951562111	Genomically Complex and Other	LMS	Adult
4.84475781056	Genomically Complex and Other	ANGIOSARCOMA	Adult
3.22983854037	Genomically Complex and Other	MPNST	Adult
4.03729817546	Genomically Complex and Other	OSTEOSARCOMA	PAYA
0.807459635093	Genomically Complex and Other	CHONDROSARCOMA	Adult
1.61491927019	Genomically Complex and Other	W/D-DLPS	Adult
0	Translocation Associated	A-RMS	PAYA
3.22983854037	Genomically Complex and Other	UPS/MFH	Adult
1.61491927019	Translocation Associated	DFSP	Adult
1.61491927019	Genomically Complex and Other	SARCOMA,NOS	Adult
0	Translocation Associated	SFT	Adult
2.42237890528	Genomically Complex and Other	GIST	Adult
1.61491927019	Translocation Associated	MYX-LPS	Adult
0.807459635093	Genomically Complex and Other	SARCOMA,NOS	Adult
2.42237890528	Genomically Complex and Other	SARCOMA,NOS	Adult
1.61491927019	Genomically Complex and Other	W/D-DLPS	Adult
0	Genomically Complex and Other	RMS,NOS	PAYA
0.807459635093	Genomically Complex and Other	SARCOMA,NOS	Adult
4.03729817546	Genomically Complex and Other	SARCOMA,NOS	Adult
3.22983854037	Translocation Associated	MYX-LPS	Adult
0	Genomically Complex and Other	ANGIOSARCOMA	Adult
4.84475781056	Genomically Complex and Other	OSTEOSARCOMA	PAYA
3.22983854037	Genomically Complex and Other	SARCOMA,NOS	Adult
3.22983854037	Genomically Complex and Other	LMS	Adult
0	Genomically Complex and Other	UT-LMS	Adult
0.807459635093	Genomically Complex and Other	SARCOMA,NOS	PAYA
1.61491927019	Translocation Associated	EWING	Adult
4.84475781056	Genomically Complex and Other	ANGIOSARCOMA	Adult
0	Genomically Complex and Other	MPNST	PAYA
3.22983854037	Genomically Complex and Other	OSTEOSARCOMA	Adult
0.807459635093	Genomically Complex and Other	SARCOMA,NOS	PAYA
0.807459635093	Genomically Complex and Other	UPS/MFH	Adult
0.807459635093	Genomically Complex and Other	PLEO-LPS	Adult
8.88205598602	Genomically Complex and Other	LMS	Adult
0.807459635093	Genomically Complex and Other	UPS/MFH	Adult
22.6088697826	Genomically Complex and Other	SARCOMA,NOS	Adult
0	Translocation Associated	SS	Adult
2.42237890528	Genomically Complex and Other	LMS	Adult
4.84475781056	Translocation Associated	EWING	PAYA
3.22983854037	Genomically Complex and Other	SARCOMA,NOS	Adult
0.807459635093	Translocation Associated	MYX-LPS	Adult
0	Genomically Complex and Other	UT-LMS	Adult
4.03729817546	Genomically Complex and Other	SARCOMA,NOS	Adult
3.22983854037	Genomically Complex and Other	UT-LMS	Adult
2.42237890528	Genomically Complex and Other	W/D-DLPS	Adult
1.61491927019	Genomically Complex and Other	UT-LMS	Adult
1.61491927019	Genomically Complex and Other	LMS	Adult
0.807459635093	Genomically Complex and Other	OSTEOSARCOMA	Adult
1.61491927019	Translocation Associated	MYX-LPS	PAYA
0.807459635093	Genomically Complex and Other	OSTEOSARCOMA	PAYA
1.61491927019	Genomically Complex and Other	W/D-DLPS	Adult
1.61491927019	Genomically Complex and Other	W/D-DLPS	Adult
1.61491927019	Genomically Complex and Other	LMS	Adult
2.42237890528	Translocation Associated	MES-CHONDROSARCOMA	Adult
0.807459635093	Genomically Complex and Other	SARCOMA,NOS	Adult
4.03729817546	Translocation Associated	SS	Adult
1.61491927019	Genomically Complex and Other	OSTEOSARCOMA	PAYA
0	Translocation Associated	EMC	Adult
0	Genomically Complex and Other	W/D-DLPS	Adult
4.84475781056	Genomically Complex and Other	MPNST	Adult
0.807459635093	Genomically Complex and Other	ES	Adult
0	Translocation Associated	SS	Adult
2.42237890528	Genomically Complex and Other	SARCOMA,NOS	Adult
1.61491927019	Genomically Complex and Other	LMS	Adult
0.807459635093	Genomically Complex and Other	LPS,NOS	Adult
22.6088697826	Genomically Complex and Other	UPS/MFH	Adult
4.03729817546	Genomically Complex and Other	LMS	Adult
0	Genomically Complex and Other	LMS	Adult
3.22983854037	Genomically Complex and Other	LMS	Adult
1.61491927019	Genomically Complex and Other	LMS	Adult
6.45967708074	Genomically Complex and Other	LMS	Adult
1.61491927019	Translocation Associated	EMC	Adult
7.26713671584	Genomically Complex and Other	UT-LMS	Adult
4.84475781056	Translocation Associated	LGFMS/SEF	Adult
0	Genomically Complex and Other	SARCOMA,NOS	Adult
4.03729817546	Translocation Associated	EHE	PAYA
1.61491927019	Genomically Complex and Other	MPNST	Adult
4.03729817546	Genomically Complex and Other	LMS	Adult
0.807459635093	Genomically Complex and Other	W/D-DLPS	Adult
5.65221744565	Genomically Complex and Other	UT-LMS	Adult
4.03729817546	Genomically Complex and Other	MPNST	Adult
0.807459635093	Genomically Complex and Other	MYXOFIBROSARCOMA	Adult
2.42237890528	Genomically Complex and Other	LMS	Adult
2.42237890528	Genomically Complex and Other	LMS	Adult
4.03729817546	Genomically Complex and Other	SARCOMA,NOS	Adult
0.807459635093	Genomically Complex and Other	W/D-DLPS	Adult
0	Genomically Complex and Other	SARCOMA,NOS	PAYA
9.68951562111	Genomically Complex and Other	RMS,NOS	Adult
0	Translocation Associated	DSRCT	Adult
0	Translocation Associated	A-RMS	PAYA
0.807459635093	Genomically Complex and Other	OSTEOSARCOMA	PAYA
4.03729817546	Genomically Complex and Other	OSTEOSARCOMA	PAYA
19.3790312422	Genomically Complex and Other	SARCOMA,NOS	Adult
3.22983854037	Genomically Complex and Other	W/D-DLPS	Adult
1.61491927019	Genomically Complex and Other	OSTEOSARCOMA	PAYA
4.84475781056	Genomically Complex and Other	UT-LMS	Adult
2.42237890528	Genomically Complex and Other	SARCOMA,NOS	Adult
1.61491927019	Genomically Complex and Other	LMS	Adult
0.807459635093	Genomically Complex and Other	LMS	Adult
6.45967708074	Genomically Complex and Other	E-RMS	PAYA
0.807459635093	Genomically Complex and Other	LMS	Adult
0	Genomically Complex and Other	LMS	Adult
3.22983854037	Translocation Associated	SS	Adult
1.61491927019	Genomically Complex and Other	OSTEOSARCOMA	Adult
0.807459635093	Genomically Complex and Other	OSTEOSARCOMA	Adult
0.807459635093	Genomically Complex and Other	MYXOFIBROSARCOMA	Adult
4.03729817546	Genomically Complex and Other	LMS	Adult
0	Translocation Associated	SFT	Adult
2.42237890528	Genomically Complex and Other	W/D-DLPS	Adult
4.84475781056	Genomically Complex and Other	UT-LMS	Adult
1.61491927019	Genomically Complex and Other	MYXOFIBROSARCOMA	Adult
0	Genomically Complex and Other	W/D-DLPS	Adult
1.61491927019	Translocation Associated	UT-ESS	Adult
0.807459635093	Translocation Associated	EMC	Adult
1.61491927019	Translocation Associated	EWING	Adult
1.61491927019	Translocation Associated	UT-ESS	Adult
1.61491927019	Translocation Associated	EHE	Adult
2.42237890528	Genomically Complex and Other	SARCOMA,NOS	Adult
2.42237890528	Genomically Complex and Other	LMS	Adult
4.84475781056	Translocation Associated	MES-CHONDROSARCOMA	Adult
5.65221744565	Genomically Complex and Other	LMS	Adult
0	Translocation Associated	EWING	PAYA
2.42237890528	Genomically Complex and Other	LPS,NOS	Adult
2.42237890528	Genomically Complex and Other	LMS	Adult
1.61491927019	Genomically Complex and Other	RMS,NOS	PAYA
4.84475781056	Translocation Associated	UT-ESS	Adult
1.61491927019	Genomically Complex and Other	SARCOMA,NOS	Adult
23.4163294177	Genomically Complex and Other	SARCOMA,NOS	Adult
3.22983854037	Genomically Complex and Other	W/D-DLPS	Adult
2.42237890528	Genomically Complex and Other	LMS	Adult
0.807459635093	Genomically Complex and Other	W/D-DLPS	Adult
2.42237890528	Genomically Complex and Other	LMS	Adult
3.22983854037	Translocation Associated	A-RMS	PAYA
4.03729817546	Genomically Complex and Other	UPS/MFH	Adult
2.42237890528	Genomically Complex and Other	UT-LMS	Adult
27.4536275932	Genomically Complex and Other	MYXOFIBROSARCOMA	Adult
3.22983854037	Genomically Complex and Other	UT-LMS	Adult
0	Translocation Associated	SFT	Adult
1.61491927019	Genomically Complex and Other	SARCOMA,NOS	Adult
0.807459635093	Translocation Associated	SS	PAYA
2.42237890528	Genomically Complex and Other	UT-LMS	Adult
5.65221744565	Genomically Complex and Other	SARCOMA,NOS	Adult
0.807459635093	Genomically Complex and Other	SARCOMA,NOS	Adult
2.42237890528	Genomically Complex and Other	SARCOMA,NOS	PAYA
1.61491927019	Genomically Complex and Other	LMS	Adult
0	Translocation Associated	URC/EL	Adult
2.42237890528	Translocation Associated	MYX-LPS	Adult
0	Translocation Associated	EMC	Adult
0.807459635093	Genomically Complex and Other	W/D-DLPS	Adult
0	Genomically Complex and Other	SARCOMA,NOS	Adult
5.65221744565	Genomically Complex and Other	ANGIOSARCOMA	Adult
2.42237890528	Genomically Complex and Other	ANGIOSARCOMA	Adult
8.88205598602	Genomically Complex and Other	UT-LMS	Adult
2.42237890528	Translocation Associated	MES-CHONDROSARCOMA	PAYA
15.3417330668	Genomically Complex and Other	ANGIOSARCOMA	Adult
4.03729817546	Genomically Complex and Other	UT-LMS	Adult
0	Genomically Complex and Other	CHONDROSARCOMA	Adult
18.5715716071	Genomically Complex and Other	ANGIOSARCOMA	Adult
0	Translocation Associated	CCS	PAYA
1.61491927019	Genomically Complex and Other	OSTEOSARCOMA	PAYA
0.807459635093	Genomically Complex and Other	FIBROSARCOMA	PAYA
1.61491927019	Genomically Complex and Other	LMS	Adult
8.07459635093	Translocation Associated	SFT	Adult
4.03729817546	Genomically Complex and Other	UPS/MFH-BONE	PAYA
1.61491927019	Genomically Complex and Other	OSTEOSARCOMA	PAYA
0.807459635093	Genomically Complex and Other	LMS	Adult
1.61491927019	Genomically Complex and Other	SARCOMA,NOS	Adult
7.26713671584	Genomically Complex and Other	SARCOMA,NOS	Adult
0	Genomically Complex and Other	GCTB	PAYA
0.807459635093	Genomically Complex and Other	CHONDROSARCOMA	Adult
2.42237890528	Genomically Complex and Other	SARCOMA,NOS	Adult
7.26713671584	Genomically Complex and Other	UT-LMS	Adult
4.03729817546	Genomically Complex and Other	CHONDROSARCOMA	PAYA
1.61491927019	Translocation Associated	EMC	Adult
2.42237890528	Genomically Complex and Other	FIBROSARCOMA	PAYA
0.807459635093	Genomically Complex and Other	GIST	Adult
5.65221744565	Genomically Complex and Other	OSTEOSARCOMA	PAYA
1.61491927019	Genomically Complex and Other	SARCOMA,NOS	PAYA
0.807459635093	Genomically Complex and Other	SARCOMA,NOS	Adult
0.807459635093	Genomically Complex and Other	RMS,NOS	Adult
0	Translocation Associated	ASPS	Adult
0	Genomically Complex and Other	W/D-DLPS	Adult
0.807459635093	Genomically Complex and Other	SARCOMA,NOS	Adult
4.03729817546	Translocation Associated	SFT	PAYA
1.61491927019	Translocation Associated	EWING	PAYA
0	Genomically Complex and Other	MYXOFIBROSARCOMA	Adult
0	Translocation Associated	SS	PAYA
1.61491927019	Genomically Complex and Other	OSTEOSARCOMA	Adult
1.61491927019	Genomically Complex and Other	W/D-DLPS	Adult
0	Genomically Complex and Other	LMS	Adult
2.42237890528	Translocation Associated	MYX-LPS	Adult
4.03729817546	Genomically Complex and Other	MYXOFIBROSARCOMA	Adult
0.807459635093	Genomically Complex and Other	ANGIOSARCOMA	Adult
4.03729817546	Genomically Complex and Other	MYXOFIBROSARCOMA	Adult
0	Genomically Complex and Other	W/D-DLPS	Adult
0.807459635093	Translocation Associated	OFT	Adult
2.42237890528	Genomically Complex and Other	LMS	Adult
3.22983854037	Genomically Complex and Other	CHONDROSARCOMA	Adult
0	Genomically Complex and Other	FIBROSARCOMA	PAYA
6.45967708074	Genomically Complex and Other	LMS	Adult
7.26713671584	Genomically Complex and Other	UPS/MFH	Adult
5.65221744565	Translocation Associated	ASPS	PAYA
2.42237890528	Genomically Complex and Other	RMS,NOS	PAYA
1.61491927019	Translocation Associated	SS	Adult
0.807459635093	Genomically Complex and Other	OSTEOSARCOMA	PAYA
41.1804413897	Genomically Complex and Other	UPS/MFH	Adult
1.61491927019	Translocation Associated	EHE	Adult
2.42237890528	Genomically Complex and Other	SARCOMA,NOS	Adult
4.03729817546	Genomically Complex and Other	UT-LMS	Adult
1.61491927019	Genomically Complex and Other	SARCOMA,NOS	Adult
4.03729817546	Translocation Associated	EWING	PAYA
2.42237890528	Genomically Complex and Other	UPS/MFH	PAYA
1.61491927019	Genomically Complex and Other	OSTEOSARCOMA	PAYA
3.22983854037	Genomically Complex and Other	SARCOMA,NOS	Adult
4.03729817546	Genomically Complex and Other	SARCOMA,NOS	Adult
4.03729817546	Genomically Complex and Other	OSTEOSARCOMA	PAYA
2.42237890528	Genomically Complex and Other	W/D-DLPS	Adult
0.807459635093	Genomically Complex and Other	MYXOFIBROSARCOMA	Adult
2.42237890528	Translocation Associated	SS	PAYA
0	Genomically Complex and Other	MPNST	PAYA
2.42237890528	Translocation Associated	SFT	Adult
1.61491927019	Translocation Associated	LGFMS/SEF	Adult
3.22983854037	Genomically Complex and Other	SARCOMA,NOS	Adult
0	Genomically Complex and Other	SARCOMA,NOS	Adult
1.61491927019	Genomically Complex and Other	UPS/MFH	Adult
5.65221744565	Genomically Complex and Other	LMS	Adult
3.22983854037	Genomically Complex and Other	SARCOMA,NOS	PAYA
1.61491927019	Genomically Complex and Other	UT-LMS	Adult
4.03729817546	Genomically Complex and Other	UT-LMS	Adult
1.61491927019	Genomically Complex and Other	RMS,NOS	PAYA
3.22983854037	Genomically Complex and Other	OSTEOSARCOMA	PAYA
2.42237890528	Genomically Complex and Other	MPNST	Adult
3.22983854037	Genomically Complex and Other	LMS	Adult
0	Translocation Associated	SFT	Adult
2.42237890528	Genomically Complex and Other	CHONDROSARCOMA	Adult
0	Genomically Complex and Other	LMS	Adult
3.22983854037	Translocation Associated	EWING	PAYA
2.42237890528	Genomically Complex and Other	CHONDROSARCOMA	Adult
3.22983854037	Genomically Complex and Other	W/D-DLPS	Adult
0	Translocation Associated	CCS	Adult
0.807459635093	Translocation Associated	MES-CHONDROSARCOMA	PAYA
4.03729817546	Genomically Complex and Other	CHONDROSARCOMA	Adult
1.61491927019	Genomically Complex and Other	OSTEOSARCOMA	PAYA
0.807459635093	Genomically Complex and Other	MYXOFIBROSARCOMA	Adult
2.42237890528	Translocation Associated	LGFMS/SEF	Adult
8.07459635093	Genomically Complex and Other	OSTEOSARCOMA	PAYA
4.84475781056	Genomically Complex and Other	LMS	Adult
4.84475781056	Genomically Complex and Other	LMS	Adult
4.03729817546	Genomically Complex and Other	W/D-DLPS	Adult
2.42237890528	Genomically Complex and Other	UPS/MFH	Adult
1.61491927019	Translocation Associated	SFT	Adult
3.22983854037	Genomically Complex and Other	LMS	Adult
6.45967708074	Genomically Complex and Other	LMS	Adult
3.22983854037	Genomically Complex and Other	UT-LMS	Adult
2.42237890528	Genomically Complex and Other	ANGIOSARCOMA	PAYA
0	Translocation Associated	EWING	PAYA
0.807459635093	Translocation Associated	EWING	PAYA
0.807459635093	Translocation Associated	IMT	PAYA
2.42237890528	Genomically Complex and Other	W/D-DLPS	Adult
1.61491927019	Genomically Complex and Other	GIST	Adult
3.22983854037	Genomically Complex and Other	W/D-DLPS	Adult
0.807459635093	Genomically Complex and Other	LMS	Adult
0.807459635093	Translocation Associated	EWING	PAYA
0	Translocation Associated	DFSP	Adult
2.42237890528	Genomically Complex and Other	SARCOMA,NOS	Adult
0.807459635093	Translocation Associated	ASPS	Adult
0	Genomically Complex and Other	W/D-DLPS	Adult
4.03729817546	Genomically Complex and Other	SARCOMA,NOS	Adult
6.45967708074	Genomically Complex and Other	LMS	Adult
1.61491927019	Genomically Complex and Other	ANGIOSARCOMA	Adult
8.07459635093	Genomically Complex and Other	LMS	Adult
3.22983854037	Genomically Complex and Other	ANGIOSARCOMA	Adult
7.26713671584	Genomically Complex and Other	ES-OSTEOSARCOMA	Adult
1.61491927019	Genomically Complex and Other	SARCOMA,NOS	Adult
3.22983854037	Genomically Complex and Other	LMS	Adult
5.65221744565	Genomically Complex and Other	LMS	Adult
1.61491927019	Genomically Complex and Other	LMS	Adult
1.61491927019	Translocation Associated	CCS	PAYA
3.22983854037	Genomically Complex and Other	CHORDOMA	Adult
4.03729817546	Translocation Associated	EMC	Adult
1.61491927019	Translocation Associated	UT-ESS	Adult
3.22983854037	Genomically Complex and Other	SARCOMA,NOS	Adult
6.45967708074	Genomically Complex and Other	UT-LMS	Adult
4.84475781056	Genomically Complex and Other	UPS/MFH	Adult
2.42237890528	Genomically Complex and Other	SARCOMA,NOS	Adult
0	Genomically Complex and Other	LMS	Adult
0	Genomically Complex and Other	MYXOFIBROSARCOMA	Adult
0.807459635093	Genomically Complex and Other	W/D-DLPS	Adult
0.807459635093	Translocation Associated	EHE	PAYA
1.61491927019	Translocation Associated	EWING	Adult
2.42237890528	Genomically Complex and Other	LMS	Adult
2.42237890528	Genomically Complex and Other	OSTEOSARCOMA	PAYA
0	Translocation Associated	DFSP	PAYA
1.61491927019	Genomically Complex and Other	LMS	Adult
9.68951562111	Translocation Associated	UT-ESS	Adult
1.61491927019	Genomically Complex and Other	UT-LMS	Adult
2.42237890528	Translocation Associated	EWING	PAYA
0	Genomically Complex and Other	SARCOMA,NOS	PAYA
2.42237890528	Genomically Complex and Other	UPS/MFH	Adult
1.61491927019	Genomically Complex and Other	RMS,NOS	PAYA
2.42237890528	Genomically Complex and Other	SARCOMA,NOS	Adult
2.42237890528	Genomically Complex and Other	UT-LMS	Adult
0	Genomically Complex and Other	LMS	Adult
1.61491927019	Genomically Complex and Other	MYXOFIBROSARCOMA	Adult
1.61491927019	Genomically Complex and Other	UT-LMS	Adult
0.807459635093	Genomically Complex and Other	SARCOMA,NOS	Adult
0.807459635093	Translocation Associated	URC/EL	PAYA
0.807459635093	Translocation Associated	MYX-LPS	PAYA
2.42237890528	Genomically Complex and Other	LMS	Adult
0	Translocation Associated	CCS	PAYA
6.45967708074	Genomically Complex and Other	LMS	Adult
0.807459635093	Translocation Associated	SFT	Adult
2.42237890528	Genomically Complex and Other	LMS	Adult
3.22983854037	Genomically Complex and Other	MYXOFIBROSARCOMA	Adult
4.03729817546	Genomically Complex and Other	LMS	Adult
3.22983854037	Genomically Complex and Other	LMS	Adult
4.03729817546	Genomically Complex and Other	LMS	Adult
0.807459635093	Genomically Complex and Other	LMS	Adult
1.61491927019	Genomically Complex and Other	LMS	Adult
5.65221744565	Translocation Associated	EWING	Adult
1.61491927019	Genomically Complex and Other	LMS	Adult
0	Genomically Complex and Other	ANGIOSARCOMA	Adult
5.65221744565	Genomically Complex and Other	LMS	Adult
2.42237890528	Genomically Complex and Other	SARCOMA,NOS	Adult
1.61491927019	Genomically Complex and Other	OSTEOSARCOMA	Adult
0.807459635093	Translocation Associated	IMT	Adult
0	Genomically Complex and Other	GCTB	PAYA
3.22983854037	Genomically Complex and Other	CHONDROSARCOMA	Adult
37.9506028494	Genomically Complex and Other	UPS/MFH	Adult
1.61491927019	Translocation Associated	SFT	Adult
4.03729817546	Genomically Complex and Other	UT-LMS	Adult
0.807459635093	Genomically Complex and Other	SARCOMA,NOS	Adult
6.45967708074	Genomically Complex and Other	LMS	Adult
2.42237890528	Genomically Complex and Other	MPNST	PAYA
0.807459635093	Translocation Associated	SFT	Adult
0.807459635093	Translocation Associated	MYX-LPS	Adult
0.807459635093	Genomically Complex and Other	GIST	Adult
3.22983854037	Genomically Complex and Other	LMS	Adult
1.61491927019	Translocation Associated	CCS	PAYA
2.42237890528	Translocation Associated	IMT	PAYA
2.42237890528	Genomically Complex and Other	LMS	Adult
7.26713671584	Genomically Complex and Other	E-RMS	Adult
2.42237890528	Translocation Associated	EWING	PAYA
0.807459635093	Genomically Complex and Other	UPS/MFH	Adult
1.61491927019	Genomically Complex and Other	MYXOFIBROSARCOMA	Adult
0	Genomically Complex and Other	W/D-DLPS	Adult
3.22983854037	Genomically Complex and Other	LMS	Adult
3.22983854037	Genomically Complex and Other	RMS,NOS	PAYA
1.61491927019	Translocation Associated	A-RMS	PAYA
0	Genomically Complex and Other	UT-LMS	Adult
0.807459635093	Translocation Associated	UT-ESS	Adult
4.03729817546	Genomically Complex and Other	SARCOMA,NOS	Adult
4.84475781056	Translocation Associated	SFT	Adult
3.22983854037	Genomically Complex and Other	SARCOMA,NOS	PAYA
0	Translocation Associated	EWING	PAYA
1.61491927019	Genomically Complex and Other	SARCOMA,NOS	PAYA
0.807459635093	Genomically Complex and Other	UPS/MFH	Adult
0.807459635093	Genomically Complex and Other	OSTEOSARCOMA	Adult
7.26713671584	Genomically Complex and Other	OSTEOSARCOMA	Adult
4.03729817546	Genomically Complex and Other	UPS/MFH	Adult
2.42237890528	Genomically Complex and Other	PLEO-LPS	PAYA
58.9445533618	Genomically Complex and Other	ANGIOSARCOMA	Adult
0	Translocation Associated	SS	Adult
0	Translocation Associated	SS	PAYA
1.61491927019	Genomically Complex and Other	LMS	Adult
2.42237890528	Genomically Complex and Other	OSTEOSARCOMA	Adult
3.22983854037	Genomically Complex and Other	UT-LMS	Adult
3.22983854037	Genomically Complex and Other	MYXOFIBROSARCOMA	Adult
4.84475781056	Genomically Complex and Other	UT-LMS	Adult
0	Genomically Complex and Other	UPS/MFH	Adult
0	Genomically Complex and Other	OSTEOSARCOMA	Adult
1.61491927019	Genomically Complex and Other	OSTEOSARCOMA	PAYA
1.61491927019	Genomically Complex and Other	W/D-DLPS	Adult
1.61491927019	Genomically Complex and Other	PLEO-LPS	PAYA
4.03729817546	Genomically Complex and Other	LMS	Adult
0.807459635093	Translocation Associated	A-RMS	PAYA
1.61491927019	Genomically Complex and Other	SARCOMA,NOS	Adult
0	Translocation Associated	EHE	PAYA
0.807459635093	Genomically Complex and Other	UT-LMS	Adult
4.03729817546	Genomically Complex and Other	LMS	Adult
4.03729817546	Genomically Complex and Other	SARCOMA,NOS	Adult
0.807459635093	Translocation Associated	UT-ESS	Adult
1.61491927019	Genomically Complex and Other	UPS/MFH	Adult
5.65221744565	Genomically Complex and Other	MPNST	PAYA
0.807459635093	Translocation Associated	DSRCT	PAYA
3.22983854037	Translocation Associated	LGFMS/SEF	Adult
2.42237890528	Genomically Complex and Other	SARCOMA,NOS	PAYA
132.423380155	Genomically Complex and Other	SARCOMA,NOS	Adult
2.42237890528	Genomically Complex and Other	W/D-DLPS	Adult
3.22983854037	Genomically Complex and Other	SARCOMA,NOS	Adult
4.84475781056	Genomically Complex and Other	SARCOMA,NOS	Adult
1.61491927019	Genomically Complex and Other	OSTEOSARCOMA	Adult
0.807459635093	Genomically Complex and Other	LMS	Adult
2.42237890528	Genomically Complex and Other	UPS/MFH	Adult
0.807459635093	Genomically Complex and Other	CHONDROSARCOMA	Adult
0.807459635093	Translocation Associated	LGFMS/SEF	PAYA
1.61491927019	Genomically Complex and Other	LMS	Adult
3.22983854037	Genomically Complex and Other	MPNST	Adult
3.22983854037	Genomically Complex and Other	UT-LMS	Adult
4.03729817546	Genomically Complex and Other	UT-LMS	Adult
1.61491927019	Genomically Complex and Other	ANGIOSARCOMA	Adult
0.807459635093	Genomically Complex and Other	UT-LMS	Adult
0	Genomically Complex and Other	LMS	Adult
1.61491927019	Translocation Associated	EWING	PAYA
5.65221744565	Genomically Complex and Other	UT-LMS	Adult
4.03729817546	Translocation Associated	SS	Adult
2.42237890528	Genomically Complex and Other	ANGIOSARCOMA	Adult
1.61491927019	Translocation Associated	SS	Adult
0	Genomically Complex and Other	UT-LMS	Adult
3.22983854037	Translocation Associated	DFSP	Adult
3.22983854037	Genomically Complex and Other	PLEO-LPS	Adult
6.45967708074	Genomically Complex and Other	MPNST	Adult
0	Genomically Complex and Other	LMS	Adult
1.61491927019	Genomically Complex and Other	SARCOMA,NOS	Adult
3.22983854037	Genomically Complex and Other	SARCOMA,NOS	Adult
3.22983854037	Genomically Complex and Other	UT-LMS	Adult
2.42237890528	Genomically Complex and Other	OSTEOSARCOMA	Adult
2.42237890528	Genomically Complex and Other	UT-LMS	Adult
4.84475781056	Genomically Complex and Other	UT-LMS	Adult
1.61491927019	Genomically Complex and Other	UPS/MFH	Adult
3.22983854037	Genomically Complex and Other	LMS	Adult
1.61491927019	Genomically Complex and Other	UPS/MFH	Adult
6.45967708074	Genomically Complex and Other	LMS	Adult
2.42237890528	Translocation Associated	DSRCT	Adult
10.4969752562	Genomically Complex and Other	OSTEOSARCOMA	PAYA
0.807459635093	Translocation Associated	SS	Adult
3.22983854037	Genomically Complex and Other	OSTEOSARCOMA	PAYA
0	Translocation Associated	EMC	PAYA
3.22983854037	Translocation Associated	MYX-LPS	Adult
2.42237890528	Genomically Complex and Other	UPS/MFH	Adult
3.22983854037	Genomically Complex and Other	SARCOMA,NOS	PAYA
1.61491927019	Translocation Associated	SFT	Adult
4.84475781056	Genomically Complex and Other	LMS	Adult
0	Genomically Complex and Other	SARCOMA,NOS	Adult
2.42237890528	Genomically Complex and Other	UT-LMS	Adult
0.807459635093	Genomically Complex and Other	MPNST	PAYA
4.03729817546	Genomically Complex and Other	LMS	Adult
4.84475781056	Genomically Complex and Other	UT-LMS	Adult
6.45967708074	Genomically Complex and Other	W/D-DLPS	Adult
0	Genomically Complex and Other	ANGIOSARCOMA	Adult
3.22983854037	Genomically Complex and Other	W/D-DLPS	Adult
0.807459635093	Translocation Associated	MYX-LPS	Adult
4.03729817546	Translocation Associated	EWING	Adult
2.42237890528	Translocation Associated	EWING	PAYA
1.61491927019	Translocation Associated	EWING	PAYA
2.42237890528	Genomically Complex and Other	W/D-DLPS	Adult
3.22983854037	Translocation Associated	MYX-LPS	Adult
0.807459635093	Genomically Complex and Other	GIST	Adult
0.807459635093	Genomically Complex and Other	UPS/MFH	Adult
1.61491927019	Genomically Complex and Other	ES-OSTEOSARCOMA	Adult
0	Genomically Complex and Other	GIST	Adult
2.42237890528	Translocation Associated	IMT	PAYA
1.61491927019	Genomically Complex and Other	UT-LMS	Adult
0	Genomically Complex and Other	LMS	Adult
0	Genomically Complex and Other	ANGIOSARCOMA	Adult
0.807459635093	Genomically Complex and Other	UT-LMS	Adult
1.61491927019	Genomically Complex and Other	W/D-DLPS	Adult
4.03729817546	Genomically Complex and Other	SARCOMA,NOS	Adult
0.807459635093	Translocation Associated	EMC	Adult
0	Translocation Associated	SS	Adult
0	Genomically Complex and Other	W/D-DLPS	Adult
4.84475781056	Translocation Associated	EWING	PAYA
1.61491927019	Genomically Complex and Other	GIST	Adult
0.807459635093	Genomically Complex and Other	W/D-DLPS	Adult
1.61491927019	Genomically Complex and Other	UPS/MFH	Adult
2.42237890528	Translocation Associated	EWING	PAYA
6.45967708074	Genomically Complex and Other	OSTEOSARCOMA	PAYA
0	Translocation Associated	URC/EL	PAYA
4.84475781056	Genomically Complex and Other	OSTEOSARCOMA	PAYA
3.22983854037	Genomically Complex and Other	OSTEOSARCOMA	PAYA
2.42237890528	Translocation Associated	MYX-LPS	Adult
1.61491927019	Genomically Complex and Other	PLEO-RMS	Adult
1.61491927019	Genomically Complex and Other	LMS	Adult
0.807459635093	Genomically Complex and Other	OSTEOSARCOMA	Adult
0	Genomically Complex and Other	PLEO-RMS	Adult
36.3356835792	Genomically Complex and Other	UPS/MFH	Adult
4.03729817546	Genomically Complex and Other	LMS	Adult
4.03729817546	Genomically Complex and Other	UPS/MFH	Adult
0	Genomically Complex and Other	OSTEOSARCOMA	PAYA
4.84475781056	Genomically Complex and Other	LMS	Adult
3.22983854037	Translocation Associated	DFSP	Adult
2.42237890528	Translocation Associated	MYX-LPS	PAYA
0.807459635093	Genomically Complex and Other	LMS	Adult
4.84475781056	Translocation Associated	EWING	PAYA
2.42237890528	Translocation Associated	MYX-LPS	Adult
0.807459635093	Genomically Complex and Other	SARCOMA,NOS	PAYA
3.22983854037	Genomically Complex and Other	UT-LMS	Adult
0	Translocation Associated	DFSP	Adult
0	Genomically Complex and Other	SARCOMA,NOS	Adult
0	Translocation Associated	EHE	Adult
5.65221744565	Genomically Complex and Other	OSTEOSARCOMA	PAYA
1.61491927019	Genomically Complex and Other	W/D-DLPS	Adult
4.84475781056	Genomically Complex and Other	OSTEOSARCOMA	Adult
2.42237890528	Genomically Complex and Other	W/D-DLPS	Adult
5.65221744565	Genomically Complex and Other	SARCOMA,NOS	Adult
0.807459635093	Genomically Complex and Other	LMS	Adult
2.42237890528	Genomically Complex and Other	SARCOMA,NOS	PAYA
2.42237890528	Genomically Complex and Other	OSTEOSARCOMA	Adult
3.22983854037	Translocation Associated	URC/EL	Adult
3.22983854037	Genomically Complex and Other	SARCOMA,NOS	Adult
4.03729817546	Genomically Complex and Other	W/D-DLPS	Adult
0.807459635093	Genomically Complex and Other	W/D-DLPS	Adult
0.807459635093	Genomically Complex and Other	W/D-DLPS	Adult
0	Translocation Associated	CCS	Adult
1.61491927019	Genomically Complex and Other	MPNST	PAYA
1.61491927019	Genomically Complex and Other	MPNST	Adult
1.61491927019	Genomically Complex and Other	W/D-DLPS	Adult
2.42237890528	Genomically Complex and Other	LMS	Adult
1.61491927019	Genomically Complex and Other	W/D-DLPS	Adult
4.84475781056	Genomically Complex and Other	LMS	Adult
6.45967708074	Genomically Complex and Other	OSTEOSARCOMA	Adult
3.22983854037	Genomically Complex and Other	SARCOMA,NOS	PAYA
1.61491927019	Genomically Complex and Other	SARCOMA,NOS	PAYA
2.42237890528	Genomically Complex and Other	DESMOID	Adult
2.42237890528	Genomically Complex and Other	OSTEOSARCOMA	PAYA
1.61491927019	Genomically Complex and Other	GCTB	Adult
5.65221744565	Genomically Complex and Other	OSTEOSARCOMA	PAYA
3.22983854037	Genomically Complex and Other	LMS	Adult
4.03729817546	Genomically Complex and Other	LMS	Adult
1.61491927019	Genomically Complex and Other	W/D-DLPS	Adult
0.807459635093	Genomically Complex and Other	SARCOMA,NOS	PAYA
2.42237890528	Genomically Complex and Other	W/D-DLPS	Adult
4.03729817546	Translocation Associated	SFT	Adult
0.807459635093	Genomically Complex and Other	SARCOMA,NOS	Adult
2.42237890528	Genomically Complex and Other	W/D-DLPS	Adult
7.26713671584	Genomically Complex and Other	SARCOMA,NOS	Adult
0	Genomically Complex and Other	OSTEOSARCOMA	Adult
4.03729817546	Genomically Complex and Other	OSTEOSARCOMA	PAYA
1.61491927019	Translocation Associated	A-RMS	PAYA
2.42237890528	Genomically Complex and Other	LMS	Adult
4.84475781056	Genomically Complex and Other	OSTEOSARCOMA	PAYA
3.22983854037	Genomically Complex and Other	UT-LMS	Adult
0.807459635093	Genomically Complex and Other	MPNST	Adult
3.22983854037	Genomically Complex and Other	SARCOMA,NOS	PAYA
3.22983854037	Translocation Associated	SS	PAYA
2.42237890528	Translocation Associated	SS	Adult
3.22983854037	Genomically Complex and Other	LMS	Adult
1.61491927019	Genomically Complex and Other	SARCOMA,NOS	Adult
4.03729817546	Translocation Associated	SFT	Adult
2.42237890528	Genomically Complex and Other	UT-LMS	Adult
4.03729817546	Genomically Complex and Other	MPNST	PAYA
0.807459635093	Translocation Associated	DSRCT	PAYA
0.807459635093	Genomically Complex and Other	OSTEOSARCOMA	PAYA
0	Genomically Complex and Other	PEComa	Adult
4.03729817546	Genomically Complex and Other	UPS/MFH	Adult
3.22983854037	Genomically Complex and Other	SARCOMA,NOS	Adult
3.22983854037	Genomically Complex and Other	UT-LMS	Adult
1.61491927019	Genomically Complex and Other	MYXOFIBROSARCOMA	Adult
2.42237890528	Translocation Associated	EWING	PAYA
5.65221744565	Genomically Complex and Other	SARCOMA,NOS	Adult
0.807459635093	Genomically Complex and Other	ES	Adult
1.61491927019	Genomically Complex and Other	SARCOMA,NOS	Adult
0	Genomically Complex and Other	UPS/MFH	Adult
4.03729817546	Translocation Associated	SS	PAYA
0.807459635093	Genomically Complex and Other	CHONDROSARCOMA	Adult
2.42237890528	Genomically Complex and Other	UT-LMS	Adult
0.807459635093	Genomically Complex and Other	FIBROSARCOMA	PAYA
2.42237890528	Genomically Complex and Other	SARCOMA,NOS	Adult
2.42237890528	Genomically Complex and Other	RMS,NOS	PAYA
1.61491927019	Genomically Complex and Other	UT-LMS	Adult
6.45967708074	Genomically Complex and Other	UT-LMS	Adult
0.807459635093	Genomically Complex and Other	UT-LMS	Adult
2.42237890528	Genomically Complex and Other	LMS	Adult
0.807459635093	Translocation Associated	SS	PAYA
2.42237890528	Translocation Associated	SFT	Adult
1.61491927019	Genomically Complex and Other	CHONDROSARCOMA	Adult
4.03729817546	Genomically Complex and Other	UPS/MFH	Adult
3.22983854037	Translocation Associated	UT-ESS	Adult
0	Translocation Associated	SS	PAYA
0.807459635093	Genomically Complex and Other	SARCOMA,NOS	PAYA
0.807459635093	Translocation Associated	DSRCT	PAYA
0.807459635093	Translocation Associated	EWING	PAYA
3.22983854037	Genomically Complex and Other	OSTEOSARCOMA	PAYA
4.84475781056	Translocation Associated	SFT	Adult
1.61491927019	Genomically Complex and Other	SARCOMA,NOS	Adult
2.42237890528	Translocation Associated	MYX-LPS	PAYA
1.61491927019	Genomically Complex and Other	CHONDROSARCOMA	Adult
4.84475781056	Genomically Complex and Other	SARCOMA,NOS	Adult
4.84475781056	Genomically Complex and Other	MPNST	Adult
1.61491927019	Translocation Associated	EWING	Adult
0.807459635093	Genomically Complex and Other	SARCOMA,NOS	Adult
1.61491927019	Genomically Complex and Other	UPS/MFH	Adult
10.4969752562	Genomically Complex and Other	LMS	PAYA
0.807459635093	Genomically Complex and Other	SARCOMA,NOS	Adult
3.22983854037	Genomically Complex and Other	SARCOMA,NOS	Adult
0.807459635093	Genomically Complex and Other	LMS	Adult
1.61491927019	Genomically Complex and Other	UT-LMS	Adult
1.61491927019	Genomically Complex and Other	E-RMS	PAYA
1.61491927019	Genomically Complex and Other	W/D-DLPS	Adult
0.807459635093	Genomically Complex and Other	UT-LMS	Adult
2.42237890528	Genomically Complex and Other	W/D-DLPS	Adult
4.03729817546	Genomically Complex and Other	SARCOMA,NOS	Adult
2.42237890528	Genomically Complex and Other	CHONDROSARCOMA	Adult
0.807459635093	Genomically Complex and Other	MPNST	PAYA
0.807459635093	Genomically Complex and Other	LMS	Adult
5.65221744565	Genomically Complex and Other	W/D-DLPS	Adult
4.84475781056	Genomically Complex and Other	ANGIOSARCOMA	Adult
3.22983854037	Genomically Complex and Other	GIST	Adult
4.03729817546	Genomically Complex and Other	PLEO-LPS	Adult
9.68951562111	Genomically Complex and Other	MPNST	PAYA
8.88205598602	Translocation Associated	SS	Adult
0.807459635093	Genomically Complex and Other	SARCOMA,NOS	Adult
5.65221744565	Genomically Complex and Other	LMS	Adult
1.61491927019	Translocation Associated	LGFMS/SEF	PAYA
4.03729817546	Genomically Complex and Other	OSTEOSARCOMA	PAYA
2.42237890528	Genomically Complex and Other	OSTEOSARCOMA	Adult
4.03729817546	Genomically Complex and Other	LMS	Adult
3.22983854037	Genomically Complex and Other	E-RMS	PAYA
3.22983854037	Genomically Complex and Other	W/D-DLPS	Adult
4.03729817546	Translocation Associated	EWING	PAYA
2.42237890528	Translocation Associated	SS	PAYA
89.6280194953	Genomically Complex and Other	MYXOFIBROSARCOMA	Adult
0.807459635093	Genomically Complex and Other	RMS,NOS	Adult
1.61491927019	Genomically Complex and Other	LMS	Adult
6.45967708074	Genomically Complex and Other	LMS	Adult
1.61491927019	Translocation Associated	UT-ESS	Adult
9.68951562111	Genomically Complex and Other	UPS/MFH	Adult
1.61491927019	Genomically Complex and Other	UPS/MFH	Adult
0.807459635093	Genomically Complex and Other	UPS/MFH	Adult
6.45967708074	Genomically Complex and Other	LMS	Adult
6.45967708074	Genomically Complex and Other	W/D-DLPS	Adult
0.807459635093	Translocation Associated	CCS	PAYA
1.61491927019	Genomically Complex and Other	RMS,NOS	Adult
3.22983854037	Genomically Complex and Other	W/D-DLPS	Adult
2.42237890528	Genomically Complex and Other	SARCOMA,NOS	Adult
6.45967708074	Genomically Complex and Other	LMS	Adult
2.42237890528	Genomically Complex and Other	LMS	Adult
0.807459635093	Translocation Associated	A-RMS	PAYA
1.61491927019	Genomically Complex and Other	SARCOMA,NOS	PAYA
1.61491927019	Translocation Associated	EMC	Adult
0	Genomically Complex and Other	GIST	Adult
4.84475781056	Translocation Associated	UT-ESS	Adult
0.807459635093	Genomically Complex and Other	UT-LMS	Adult
1.61491927019	Genomically Complex and Other	SARCOMA,NOS	PAYA
2.42237890528	Translocation Associated	LGFMS/SEF	Adult
4.03729817546	Genomically Complex and Other	SARCOMA,NOS	Adult
3.22983854037	Genomically Complex and Other	SARCOMA,NOS	Adult
0	Genomically Complex and Other	UT-LMS	Adult
0.807459635093	Genomically Complex and Other	SARCOMA,NOS	Adult
2.42237890528	Translocation Associated	EWING	PAYA
3.22983854037	Genomically Complex and Other	SARCOMA,NOS	PAYA
0.807459635093	Translocation Associated	MES-CHONDROSARCOMA	Adult
2.42237890528	Translocation Associated	EWING	PAYA
4.03729817546	Genomically Complex and Other	SARCOMA,NOS	Adult
6.45967708074	Translocation Associated	DFSP	Adult
3.22983854037	Genomically Complex and Other	LMS	Adult
2.42237890528	Genomically Complex and Other	UPS/MFH	Adult
3.22983854037	Genomically Complex and Other	LMS	Adult
0.807459635093	Genomically Complex and Other	UT-LMS	Adult
1.61491927019	Translocation Associated	SFT	Adult
1.61491927019	Genomically Complex and Other	W/D-DLPS	Adult
0	Genomically Complex and Other	SARCOMA,NOS	Adult
3.22983854037	Genomically Complex and Other	UT-LMS	Adult
6.45967708074	Genomically Complex and Other	SARCOMA,NOS	Adult
0	Translocation Associated	EHE	Adult
2.42237890528	Genomically Complex and Other	UT-LMS	Adult
4.84475781056	Genomically Complex and Other	ES-OSTEOSARCOMA	PAYA
1.61491927019	Translocation Associated	SFT	Adult
4.03729817546	Genomically Complex and Other	OSTEOSARCOMA	PAYA
2.42237890528	Genomically Complex and Other	DESMOID	Adult
0	Translocation Associated	UT-ESS	Adult
1.61491927019	Genomically Complex and Other	ES	Adult
4.84475781056	Genomically Complex and Other	SARCOMA,NOS	Adult
10.4969752562	Genomically Complex and Other	ANGIOSARCOMA	Adult
1.61491927019	Genomically Complex and Other	ANGIOSARCOMA	Adult
0.807459635093	Genomically Complex and Other	SARCOMA,NOS	Adult
4.84475781056	Genomically Complex and Other	LMS	Adult
0	Translocation Associated	SS	PAYA
4.03729817546	Genomically Complex and Other	OSTEOSARCOMA	Adult
7.26713671584	Genomically Complex and Other	SARCOMA,NOS	PAYA
3.22983854037	Genomically Complex and Other	SARCOMA,NOS	Adult
3.22983854037	Genomically Complex and Other	SARCOMA,NOS	Adult
0.807459635093	Genomically Complex and Other	ES-OSTEOSARCOMA	Adult
0.807459635093	Translocation Associated	URC/EL	PAYA
0	Genomically Complex and Other	MRT	Adult
1.61491927019	Genomically Complex and Other	SARCOMA,NOS	Adult
4.03729817546	Genomically Complex and Other	W/D-DLPS	Adult
0.807459635093	Genomically Complex and Other	LMS	Adult
6.45967708074	Translocation Associated	URC/EL	PAYA
14.5342734317	Genomically Complex and Other	SARCOMA,NOS	Adult
4.03729817546	Genomically Complex and Other	ANGIOSARCOMA	Adult
0.807459635093	Genomically Complex and Other	E-RMS	PAYA
2.42237890528	Genomically Complex and Other	SARCOMA,NOS	PAYA
2.42237890528	Genomically Complex and Other	LMS	PAYA
4.84475781056	Genomically Complex and Other	ANGIOSARCOMA	Adult
2.42237890528	Translocation Associated	LGFMS/SEF	PAYA
2.42237890528	Genomically Complex and Other	SARCOMA,NOS	Adult
0	Translocation Associated	SS	PAYA
6.45967708074	Genomically Complex and Other	SARCOMA,NOS	Adult
3.22983854037	Genomically Complex and Other	UT-LMS	Adult
17.764111972	Genomically Complex and Other	LMS	Adult
2.42237890528	Genomically Complex and Other	SARCOMA,NOS	PAYA
0.807459635093	Genomically Complex and Other	SARCOMA,NOS	Adult
3.22983854037	Genomically Complex and Other	E-RMS	Adult
0.807459635093	Genomically Complex and Other	SARCOMA,NOS	Adult
4.03729817546	Genomically Complex and Other	LMS	Adult
0.807459635093	Genomically Complex and Other	LMS	Adult
3.22983854037	Translocation Associated	SFT	Adult
0.807459635093	Genomically Complex and Other	UT-LMS	Adult
2.42237890528	Genomically Complex and Other	SARCOMA,NOS	Adult
5.65221744565	Genomically Complex and Other	ANGIOSARCOMA	Adult
0	Genomically Complex and Other	W/D-DLPS	Adult
4.03729817546	Genomically Complex and Other	ES-OSTEOSARCOMA	Adult
4.03729817546	Genomically Complex and Other	SARCOMA,NOS	Adult
1.61491927019	Translocation Associated	EMC	Adult
4.03729817546	Genomically Complex and Other	LMS	Adult
3.22983854037	Genomically Complex and Other	LMS	Adult
2.42237890528	Genomically Complex and Other	LMS	Adult
0.807459635093	Genomically Complex and Other	UPS/MFH	Adult
1.61491927019	Genomically Complex and Other	SARCOMA,NOS	Adult
0.807459635093	Genomically Complex and Other	W/D-DLPS	Adult
0.807459635093	Translocation Associated	EWING	PAYA
0.807459635093	Genomically Complex and Other	UPS/MFH	Adult
4.03729817546	Genomically Complex and Other	UPS/MFH	Adult
1.61491927019	Genomically Complex and Other	LMS	Adult
8.07459635093	Genomically Complex and Other	OSTEOSARCOMA	PAYA
1.61491927019	Genomically Complex and Other	SARCOMA,NOS	Adult
0	Genomically Complex and Other	LMS	Adult
0.807459635093	Genomically Complex and Other	CHONDROSARCOMA	Adult
2.42237890528	Genomically Complex and Other	UT-LMS	Adult
0.807459635093	Genomically Complex and Other	SARCOMA,NOS	Adult
10.4969752562	Genomically Complex and Other	ANGIOSARCOMA	Adult
0.807459635093	Translocation Associated	UT-ESS	Adult
4.03729817546	Genomically Complex and Other	OSTEOSARCOMA	PAYA
3.22983854037	Genomically Complex and Other	LMS	Adult
0	Genomically Complex and Other	UT-LMS	Adult
1.61491927019	Translocation Associated	SFT	Adult
5.65221744565	Genomically Complex and Other	W/D-DLPS	Adult
0	Translocation Associated	SS	PAYA
3.22983854037	Genomically Complex and Other	UT-LMS	Adult
1.61491927019	Translocation Associated	MYX-LPS	Adult
2.42237890528	Genomically Complex and Other	GIST	Adult
1.61491927019	Genomically Complex and Other	LMS	Adult
1.61491927019	Genomically Complex and Other	OSTEOSARCOMA	PAYA
1.61491927019	Genomically Complex and Other	SARCOMA,NOS	Adult
6.45967708074	Genomically Complex and Other	UPS/MFH	Adult
2.42237890528	Genomically Complex and Other	W/D-DLPS	Adult
0	Genomically Complex and Other	GIST	PAYA
0	Genomically Complex and Other	OSTEOSARCOMA	PAYA
2.42237890528	Genomically Complex and Other	LMS	Adult
0.807459635093	Genomically Complex and Other	LMS	Adult
0	Genomically Complex and Other	LMS	Adult
4.03729817546	Genomically Complex and Other	ANGIOSARCOMA	Adult
4.03729817546	Genomically Complex and Other	UT-LMS	Adult
5.65221744565	Genomically Complex and Other	LMS	Adult
4.84475781056	Genomically Complex and Other	SARCOMA,NOS	Adult
0	Translocation Associated	A-RMS	PAYA
4.03729817546	Genomically Complex and Other	UPS/MFH	Adult
1.61491927019	Genomically Complex and Other	GIST	Adult
0	Translocation Associated	ASPS	PAYA
0	Translocation Associated	A-RMS	PAYA
11.3044348913	Genomically Complex and Other	UT-LMS	Adult
2.42237890528	Genomically Complex and Other	UT-LMS	Adult
5.65221744565	Genomically Complex and Other	LMS	Adult
0.807459635093	Genomically Complex and Other	LMS	Adult
1.61491927019	Genomically Complex and Other	OSTEOSARCOMA	PAYA
[truncated: 5,319 more rows]
