# Supplementary material for: Clinical genomic profiling in the management of patients with soft tissue and bone sarcoma
Source: Nat Commun. 2022 Jun 15;13:3406. doi: 10.1038/s41467-022-30496-0 (PMC9200814; doi:10.1038/s41467-022-30496-0)
Supplement: Supplementary file 4 — Source Data [file 41467_2022_30496_MOESM4_ESM.zip › src/fig2b_data.txt]

gene1	gene2	logOR	logFDR	fdr	pathway
RB1	CDKN2A	-3.83551088150934	78.2486435718717	5.64100426558867e-79	Cell cycle
RB1	CDKN2B	-3.83603183857208	59.0167090950533	9.6225661417426e-60	Cell cycle
RB1	CDK4	-4.54087233576887	54.6521558914888	2.22763538840311e-55	Cell cycle
RB1	CCNE1	0.273298661372091	0.407525148575842	0.391268469390941	Cell cycle
RB1	CCND1	-2.29132864534334	2.49342948517754	0.00321048403656216	Cell cycle
RB1	CCND2	-2.05904047933581	3.20628613777699	0.000621890413569765	Cell cycle
RB1	CCND3	-0.276012651212578	0.284816413705285	0.519019394031757	Cell cycle
RB1	CDK6	-3.38949555275332	2.52414068120299	0.00299129550797888	Cell cycle
CDKN2A	CDKN2B	11.9392178346075	Inf	0	Cell cycle
CDKN2A	CDK4	-1.54940659629314	16.1343350762163	7.33947378788174e-17	Cell cycle
CDKN2A	CCNE1	-1.64185781180409	4.28486997656701	5.18955385735718e-05	Cell cycle
CDKN2A	CCND1	0.922503095763299	1.5341477331114	0.0292315784376562	Cell cycle
CDKN2A	CCND2	0.81928798339574	1.55742821549939	0.0277058695141691	Cell cycle
CDKN2A	CCND3	1.09439630524275	3.28331976408535	0.000520811105008808	Cell cycle
CDKN2A	CDK6	0.659788670851171	0.566352943725747	0.271423256172725	Cell cycle
CDKN2B	CDK4	-1.4679870041444	11.5357924447853	2.91210852165682e-12	Cell cycle
CDKN2B	CCNE1	-1.31823285897448	2.49342948517754	0.00321048403656216	Cell cycle
CDKN2B	CCND1	0.4291264985078	0.338592802395175	0.458571645257109	Cell cycle
CDKN2B	CCND2	1.13079436093316	2.49227167504082	0.00321905446602182	Cell cycle
CDKN2B	CCND3	1.10971725223449	2.96826382870173	0.00107581147248176	Cell cycle
CDKN2B	CDK6	0.58712591832376	0.407525148575842	0.391268469390941	Cell cycle
CDK4	CCNE1	-0.320960757501131	0.285167153189506	0.51860039928682	Cell cycle
CDK4	CCND1	2.60074085103873	10.3142440828663	4.85015834186945e-11	Cell cycle
CDK4	CCND2	3.16046480452863	22.6509055507944	2.23405802698389e-23	Cell cycle
CDK4	CCND3	1.98595759304063	9.75070098291063	1.7754114527801e-10	Cell cycle
CDK4	CDK6	-0.899315413749464	0.338592802395175	0.458571645257109	Cell cycle
CCNE1	CCND1	0.662010730050769	0.304869523243886	0.495599063167004	Cell cycle
CCNE1	CCND2	-1.47330751607876	0.266706759252437	0.541119569926928	Cell cycle
CCNE1	CCND3	0.537152598161753	0.334480143334781	0.462934829443227	Cell cycle
CCNE1	CDK6	0.609014391021574	0.338592802395175	0.458571645257109	Cell cycle
CCND1	CCND2	1.01505156722388	0.410425299219297	0.388664344378547	Cell cycle
CCND1	CCND3	1.24251256955809	0.648200039223773	0.224801891333035	Cell cycle
CCND1	CDK6	1.06300111274874	0.338592802395175	0.458571645257109	Cell cycle
CCND2	CCND3	1.78453454853667	1.71060070035101	0.0194714950984341	Cell cycle
CCND2	CDK6	-Inf	0	1	Cell cycle
CCND3	CDK6	2.64323964164338	2.4204458900161	0.0037979925629242	Cell cycle
TP53	MDM2	-4.39039725395008	127.86948305535	1.35056952132214e-128	P53 regulation
TP53	MDM4	-1.87960926411626	2.26284418765627	0.00545953698411366	P53 regulation
MDM2	MDM4	1.88638482378829	2.5963758258326	0.00253293575276515	P53 regulation
