# Supplementary material for: Clinical genomic profiling in the management of patients with soft tissue and bone sarcoma
Source: Nat Commun. 2022 Jun 15;13:3406. doi: 10.1038/s41467-022-30496-0 (PMC9200814; doi:10.1038/s41467-022-30496-0)
Supplement: Supplementary file 4 — Source Data [file 41467_2022_30496_MOESM4_ESM.zip › src/fig3a_data.txt]

Transcript	Gene	Codon
NM_002529	NTRK1	0
NM_023110	FGFR1	3
NM_023110	FGFR1	4
NM_023110	FGFR1	6
NM_023110	FGFR1	12
NM_004333	BRAF	66
NM_002529	NTRK1	143
NM_006180	NTRK2	153
NM_002530	NTRK3	169
NM_004304	ALK	208
NM_004304	ALK	237
NM_004304	ALK	262
NM_004333	BRAF	392
NM_004333	BRAF	394
NM_004333	BRAF	396
NM_002529	NTRK1	398
NM_002529	NTRK1	399
NM_002529	NTRK1	401
NM_002529	NTRK1	403
NM_002529	NTRK1	404
NM_004333	BRAF	406
NM_002530	NTRK3	413
NM_002529	NTRK1	420
NM_004333	BRAF	450
NM_004333	BRAF	451
NM_002529	NTRK1	457
NM_002529	NTRK1	465
NM_002530	NTRK3	481
NM_002530	NTRK3	486
NM_002530	NTRK3	488
NM_002530	NTRK3	500
NM_006180	NTRK2	501
NM_006180	NTRK2	510
NM_004304	ALK	690
NM_004304	ALK	693
NM_004304	ALK	697
NM_004304	ALK	698
NM_004304	ALK	701
NM_004304	ALK	702
NM_004304	ALK	708
NM_023110	FGFR1	741
NM_002530	NTRK3	743
NM_023110	FGFR1	744
NM_004304	ALK	745
NM_004304	ALK	746
NM_023110	FGFR1	750
NM_004304	ALK	751
NM_004304	ALK	959
NM_004304	ALK	971
NM_004304	ALK	987
NM_004304	ALK	999
NM_004304	ALK	1014
NM_004304	ALK	1022
NM_004304	ALK	1041
NM_004304	ALK	1042
NM_004304	ALK	1046
NM_004304	ALK	1057
NM_004304	ALK	1080
NM_004304	ALK	1082
NM_004304	ALK	1083
NM_004304	ALK	1084
NM_004304	ALK	1085
NM_004304	ALK	1088
NM_023110	FGFR1	0
NM_004333	BRAF	380
NM_023110	FGFR1	394
NM_004333	BRAF	399
NM_006180	NTRK2	500
NM_002529	NTRK1	417
NM_002530	NTRK3	417
NM_002530	NTRK3	528
