# Supplementary material for: Clinical genomic profiling in the management of patients with soft tissue and bone sarcoma
Source: Nat Commun. 2022 Jun 15;13:3406. doi: 10.1038/s41467-022-30496-0 (PMC9200814; doi:10.1038/s41467-022-30496-0)
Supplement: Supplementary file 4 — Source Data [file 41467_2022_30496_MOESM4_ESM.zip › src/fig5a_data.txt]

Signature	Disease	Percent	NonePercent
None	MES-CHONDROSARCOMA	100	100
UV	OSTEOSARCOMA	0.217391304348	98.6956521739
Aging	OSTEOSARCOMA	0.434782608696	98.6956521739
None	OSTEOSARCOMA	98.6956521739	98.6956521739
MMR	OSTEOSARCOMA	0.652173913043	98.6956521739
None	EMC	100	100
None	DFSP	100	100
None	UT-ESS	99.375	99.375
MMR	UT-ESS	0.625	99.375
Aging	CHONDROSARCOMA	0.45871559633	97.7064220183
None	CHONDROSARCOMA	97.7064220183	97.7064220183
MMR	CHONDROSARCOMA	1.83486238532	97.7064220183
None	GCTB	100	100
Aging	SARCOMA,NOS	0.311041990669	95.567651633
None	SARCOMA,NOS	95.567651633	95.567651633
Tobacco	SARCOMA,NOS	0.155520995334	95.567651633
APOBEC	SARCOMA,NOS	0.155520995334	95.567651633
UV	SARCOMA,NOS	3.11041990669	95.567651633
MMR	SARCOMA,NOS	0.54432348367	95.567651633
Alkylating	SARCOMA,NOS	0.0777604976672	95.567651633
BRCA	SARCOMA,NOS	0.0777604976672	95.567651633
None	EHE	100	100
Aging	LMS	0.31512605042	98.7394957983
None	LMS	98.7394957983	98.7394957983
APOBEC	LMS	0.105042016807	98.7394957983
UV	LMS	0.420168067227	98.7394957983
MMR	LMS	0.31512605042	98.7394957983
BRCA	LMS	0.105042016807	98.7394957983
BRCA	GIST	0.961538461538	99.0384615385
None	GIST	99.0384615385	99.0384615385
Aging	IMT	1.72413793103	98.275862069
None	IMT	98.275862069	98.275862069
None	LPS,NOS	100	100
None	ES	98.4848484848	98.4848484848
MMR	ES	1.51515151515	98.4848484848
None	URC/EL	100	100
None	PLEO-LPS	98.4375	98.4375
UV	PLEO-LPS	1.5625	98.4375
None	GRANULAR CELL	100	100
Alkylating	ANGIOSARCOMA	0.332225913621	87.0431893688
None	ANGIOSARCOMA	87.0431893688	87.0431893688
MMR	ANGIOSARCOMA	0.996677740864	87.0431893688
UV	ANGIOSARCOMA	11.6279069767	87.0431893688
BRCA	SS	0.3861003861	99.2277992278
Aging	SS	0.3861003861	99.2277992278
None	SS	99.2277992278	99.2277992278
None	OFT	100	100
None	ES-OSTEOSARCOMA	100	100
None	PEComa	97.2972972973	97.2972972973
MMR	PEComa	2.7027027027	97.2972972973
None	DESMOID	100	100
None	FIBROSARCOMA	98.0769230769	98.0769230769
UV	FIBROSARCOMA	1.92307692308	98.0769230769
None	EWING	100	100
BRCA	W/D-DLPS	0.225225225225	99.5495495495
None	W/D-DLPS	99.5495495495	99.5495495495
UV	W/D-DLPS	0.225225225225	99.5495495495
None	UPS/MFH-BONE	100	100
BRCA	MPNST	0.985221674877	91.6256157635
Alkylating	MPNST	0.492610837438	91.6256157635
None	MPNST	91.6256157635	91.6256157635
UV	MPNST	6.89655172414	91.6256157635
None	ASPS	100	100
None	LGFMS/SEF	100	100
BRCA	UT-LMS	0.369685767098	99.0757855823
Aging	UT-LMS	0.369685767098	99.0757855823
None	UT-LMS	99.0757855823	99.0757855823
MMR	UT-LMS	0.184842883549	99.0757855823
Aging	UPS/MFH	0.303951367781	90.273556231
None	UPS/MFH	90.273556231	90.273556231
UV	UPS/MFH	7.90273556231	90.273556231
MMR	UPS/MFH	0.607902735562	90.273556231
Alkylating	UPS/MFH	0.911854103343	90.273556231
Aging	MYXOFIBROSARCOMA	0.854700854701	97.4358974359
None	MYXOFIBROSARCOMA	97.4358974359	97.4358974359
MMR	MYXOFIBROSARCOMA	0.854700854701	97.4358974359
UV	MYXOFIBROSARCOMA	0.854700854701	97.4358974359
None	KS	100	100
None	E-RMS	98.6842105263	98.6842105263
UV	E-RMS	1.31578947368	98.6842105263
None	CHORDOMA	100	100
None	CCS	98.0769230769	98.0769230769
UV	CCS	1.92307692308	98.0769230769
None	PLEO-RMS	100	100
None	MRT	100	100
None	A-RMS	100	100
None	RMS,NOS	97.8873239437	97.8873239437
APOBEC	RMS,NOS	0.704225352113	97.8873239437
Tobacco	RMS,NOS	0.704225352113	97.8873239437
UV	RMS,NOS	0.704225352113	97.8873239437
None	MYX-LPS	99.2592592593	99.2592592593
UV	MYX-LPS	0.740740740741	99.2592592593
None	DSRCT	99	99
MMR	DSRCT	1	99
None	SFT	100	100
