# Supplementary material for: Clinical genomic profiling in the management of patients with soft tissue and bone sarcoma
Source: Nat Commun. 2022 Jun 15;13:3406. doi: 10.1038/s41467-022-30496-0 (PMC9200814; doi:10.1038/s41467-022-30496-0)
Supplement: Supplementary file 4 — Source Data [file 41467_2022_30496_MOESM4_ESM.zip › src/fig1c_data.txt]

Original	Corrected	Counts
OSTEOSARCOMA, 9	MES-CHONDROSARCOMA, 32	5
OSTEOSARCOMA, 9	SS, 38	2
OSTEOSARCOMA, 9	LGFMS/SEF, 58	2
DFSP, 8	Sarcoma,Unclassified, 172	7
DFSP, 8	SFT, 41	1
UT-ESS, 1	RMS,NOS, 24	1
CHONDROSARCOMA, 97	MES-CHONDROSARCOMA, 32	24
CHONDROSARCOMA, 97	EMC, 75	68
CHONDROSARCOMA, 97	SARCOMA,NOS, 1	1
CHONDROSARCOMA, 97	URC/EL, 40	1
CHONDROSARCOMA, 97	MYX-LPS, 14	2
CHONDROSARCOMA, 97	SFT, 41	1
RARE SARCOMA, 22	EMC, 75	2
RARE SARCOMA, 22	URC/EL, 40	2
RARE SARCOMA, 22	OFT, 6	3
RARE SARCOMA, 22	EWING, 13	1
RARE SARCOMA, 22	Sarcoma,Unclassified, 172	13
RARE SARCOMA, 22	RMS,NOS, 24	1
SARCOMA,NOS, 126	EMC, 75	4
SARCOMA,NOS, 126	DFSP, 12	4
SARCOMA,NOS, 126	IMT, 10	3
SARCOMA,NOS, 126	URC/EL, 40	14
SARCOMA,NOS, 126	SS, 38	24
SARCOMA,NOS, 126	OFT, 6	2
SARCOMA,NOS, 126	EWING, 13	6
SARCOMA,NOS, 126	ASPS, 5	4
SARCOMA,NOS, 126	LGFMS/SEF, 58	21
SARCOMA,NOS, 126	A-RMS, 43	2
SARCOMA,NOS, 126	RMS,NOS, 24	2
SARCOMA,NOS, 126	MYX-LPS, 14	4
SARCOMA,NOS, 126	DSRCT, 16	6
SARCOMA,NOS, 126	SFT, 41	30
EHE, 25	Sarcoma,Unclassified, 172	25
LMS, 6	MES-CHONDROSARCOMA, 32	1
LMS, 6	DFSP, 12	1
LMS, 6	IMT, 10	1
LMS, 6	SS, 38	2
LMS, 6	SFT, 41	1
LPS,NOS, 137	W/D-DLPS, 161	129
LPS,NOS, 137	MYX-LPS, 14	8
ES, 1	LGFMS/SEF, 58	1
PLEO-LPS, 11	W/D-DLPS, 161	11
ANGIOSARCOMA, 3	EHE, 1	1
ANGIOSARCOMA, 3	URC/EL, 40	1
ANGIOSARCOMA, 3	SS, 38	1
SS, 51	URC/EL, 40	2
SS, 51	Sarcoma,Unclassified, 172	44
SS, 51	LGFMS/SEF, 58	2
SS, 51	RMS,NOS, 24	1
SS, 51	SFT, 41	2
PEComa, 1	EWING, 13	1
FIBROSARCOMA, 30	DFSP, 12	5
FIBROSARCOMA, 30	IMT, 10	2
FIBROSARCOMA, 30	SS, 38	1
FIBROSARCOMA, 30	LGFMS/SEF, 58	21
FIBROSARCOMA, 30	SFT, 41	1
EWING, 66	IMT, 10	1
EWING, 66	URC/EL, 40	14
EWING, 66	SS, 38	3
EWING, 66	Sarcoma,Unclassified, 172	40
EWING, 66	DSRCT, 16	8
W/D-DLPS, 25	PLEO-LPS, 24	24
W/D-DLPS, 25	SFT, 41	1
UPS/MFH-BONE, 3	URC/EL, 40	1
UPS/MFH-BONE, 3	EWING, 13	1
UPS/MFH-BONE, 3	SFT, 41	1
MPNST, 4	SS, 38	3
MPNST, 4	LGFMS/SEF, 58	1
ASPS, 12	Sarcoma,Unclassified, 172	11
ASPS, 12	LGFMS/SEF, 58	1
UT-LMS, 7	DFSP, 12	2
UT-LMS, 7	UT-ESS, 3	3
UT-LMS, 7	IMT, 10	1
UT-LMS, 7	SFT, 41	1
UPS/MFH, 12	MES-CHONDROSARCOMA, 32	1
UPS/MFH, 12	IMT, 10	2
UPS/MFH, 12	URC/EL, 40	2
UPS/MFH, 12	EWING, 13	2
UPS/MFH, 12	LGFMS/SEF, 58	1
UPS/MFH, 12	RMS,NOS, 24	1
UPS/MFH, 12	DSRCT, 16	1
UPS/MFH, 12	SFT, 41	2
MYXOFIBROSARCOMA, 4	LGFMS/SEF, 58	4
E-RMS, 7	A-RMS, 43	5
E-RMS, 7	RMS,NOS, 24	2
CCS, 6	EWING, 13	1
CCS, 6	Sarcoma,Unclassified, 172	5
A-RMS, 19	URC/EL, 40	1
A-RMS, 19	ASPS, 5	1
A-RMS, 19	RMS,NOS, 24	16
A-RMS, 19	DSRCT, 16	1
RMS,NOS, 37	MES-CHONDROSARCOMA, 32	1
RMS,NOS, 37	A-RMS, 43	36
MYX-LPS, 22	EMC, 75	1
MYX-LPS, 22	W/D-DLPS, 161	21
DSRCT, 11	URC/EL, 40	2
DSRCT, 11	OFT, 6	1
DSRCT, 11	EWING, 13	1
DSRCT, 11	Sarcoma,Unclassified, 172	7
SFT, 26	SS, 38	2
SFT, 26	Sarcoma,Unclassified, 172	20
SFT, 26	LGFMS/SEF, 58	4
