# Supplementary material for: Clinical genomic profiling in the management of patients with soft tissue and bone sarcoma
Source: Nat Commun. 2022 Jun 15;13:3406. doi: 10.1038/s41467-022-30496-0 (PMC9200814; doi:10.1038/s41467-022-30496-0)
Supplement: Supplementary file 4 — Source Data [file 41467_2022_30496_MOESM4_ESM.zip › src/fig1b_data.txt]

final_disease	age
UPS/MFH	65
EWING	18
EWING	18
UPS/MFH	57
OSTEOSARCOMA	9
E-RMS	24
SARCOMA,NOS	64
UPS/MFH	63
OSTEOSARCOMA	28
E-RMS	28
OSTEOSARCOMA	70
OSTEOSARCOMA	49
SARCOMA,NOS	63
EWING	20
EWING	23
OSTEOSARCOMA	17
ASPS	12
SARCOMA,NOS	68
SARCOMA,NOS	34
A-RMS	35
SS	22
MPNST	65
EWING	11
EWING	58
UPS/MFH	55
SS	64
SARCOMA,NOS	67
SARCOMA,NOS	69
SARCOMA,NOS	86
A-RMS	0
SS	45
EWING	39
E-RMS	37
SARCOMA,NOS	68
OSTEOSARCOMA	12
RMS,NOS	45
SARCOMA,NOS	43
SARCOMA,NOS	24
SARCOMA,NOS	54
OSTEOSARCOMA	59
SARCOMA,NOS	61
MPNST	17
SS	57
OSTEOSARCOMA	13
SARCOMA,NOS	70
SARCOMA,NOS	75
E-RMS	0
OSTEOSARCOMA	26
OSTEOSARCOMA	41
A-RMS	19
SARCOMA,NOS	49
SS	38
OSTEOSARCOMA	15
SARCOMA,NOS	49
UPS/MFH	58
SARCOMA,NOS	76
SARCOMA,NOS	38
RMS,NOS	45
SARCOMA,NOS	55
EWING	45
SARCOMA,NOS	71
SS	54
SS	30
SARCOMA,NOS	80
RMS,NOS	10
E-RMS	42
SARCOMA,NOS	71
SARCOMA,NOS	50
OSTEOSARCOMA	16
SARCOMA,NOS	49
SARCOMA,NOS	51
EWING	61
EWING	19
EWING	41
OSTEOSARCOMA	24
SS	34
EWING	19
MPNST	18
SS	40
OSTEOSARCOMA	46
SARCOMA,NOS	81
EWING	52
RMS,NOS	33
ASPS	33
SARCOMA,NOS	48
UPS/MFH	67
EWING	39
DSRCT	43
E-RMS	0
SARCOMA,NOS	60
MPNST	29
SARCOMA,NOS	49
SS	51
EWING	12
OSTEOSARCOMA	5
UPS/MFH	75
OSTEOSARCOMA	13
OSTEOSARCOMA	35
SS	21
SARCOMA,NOS	49
OSTEOSARCOMA	61
RMS,NOS	52
RMS,NOS	65
SARCOMA,NOS	1
SARCOMA,NOS	80
OSTEOSARCOMA	71
OSTEOSARCOMA	62
EWING	19
UPS/MFH	69
SARCOMA,NOS	54
SS	49
SARCOMA,NOS	6
SARCOMA,NOS	54
SS	18
SARCOMA,NOS	67
OSTEOSARCOMA	15
OSTEOSARCOMA	8
SARCOMA,NOS	55
OSTEOSARCOMA	67
SARCOMA,NOS	68
EWING	8
DSRCT	9
SARCOMA,NOS	35
DSRCT	15
SARCOMA,NOS	58
MPNST	8
SARCOMA,NOS	72
SARCOMA,NOS	77
UPS/MFH	78
SARCOMA,NOS	69
SARCOMA,NOS	79
SARCOMA,NOS	55
SARCOMA,NOS	45
UPS/MFH	74
SARCOMA,NOS	38
OSTEOSARCOMA	43
SARCOMA,NOS	33
SARCOMA,NOS	36
E-RMS	11
SARCOMA,NOS	69
SARCOMA,NOS	2
SARCOMA,NOS	64
SARCOMA,NOS	62
EWING	19
SARCOMA,NOS	66
OSTEOSARCOMA	15
SARCOMA,NOS	80
SARCOMA,NOS	64
UPS/MFH	34
SARCOMA,NOS	77
EWING	1
OSTEOSARCOMA	54
SARCOMA,NOS	73
OSTEOSARCOMA	27
SS	36
SARCOMA,NOS	56
SS	19
SS	53
EWING	20
EWING	26
SARCOMA,NOS	77
OSTEOSARCOMA	17
SARCOMA,NOS	56
OSTEOSARCOMA	26
OSTEOSARCOMA	59
MPNST	48
SARCOMA,NOS	61
SARCOMA,NOS	19
SS	26
SARCOMA,NOS	82
OSTEOSARCOMA	19
SARCOMA,NOS	75
OSTEOSARCOMA	14
SARCOMA,NOS	61
OSTEOSARCOMA	29
DSRCT	43
MPNST	45
OSTEOSARCOMA	28
OSTEOSARCOMA	21
OSTEOSARCOMA	9
OSTEOSARCOMA	11
SARCOMA,NOS	42
SARCOMA,NOS	45
SARCOMA,NOS	80
SARCOMA,NOS	55
OSTEOSARCOMA	7
OSTEOSARCOMA	81
SARCOMA,NOS	68
SARCOMA,NOS	42
RMS,NOS	17
SARCOMA,NOS	54
EWING	25
SARCOMA,NOS	43
SARCOMA,NOS	68
SARCOMA,NOS	30
UPS/MFH	59
OSTEOSARCOMA	63
OSTEOSARCOMA	37
UPS/MFH	60
SARCOMA,NOS	43
SARCOMA,NOS	32
UPS/MFH	33
ASPS	43
SARCOMA,NOS	59
SARCOMA,NOS	73
EWING	19
SARCOMA,NOS	76
MPNST	53
UPS/MFH	54
SARCOMA,NOS	40
OSTEOSARCOMA	19
SARCOMA,NOS	30
SARCOMA,NOS	66
SARCOMA,NOS	51
OSTEOSARCOMA	14
SARCOMA,NOS	54
UPS/MFH	77
EWING	21
UPS/MFH	66
UPS/MFH	11
SARCOMA,NOS	63
SARCOMA,NOS	65
SARCOMA,NOS	4
SARCOMA,NOS	45
DSRCT	42
UPS/MFH	60
SARCOMA,NOS	67
UPS/MFH	59
SARCOMA,NOS	29
OSTEOSARCOMA	6
SS	31
SARCOMA,NOS	41
SARCOMA,NOS	33
SARCOMA,NOS	51
UPS/MFH	59
RMS,NOS	0
SARCOMA,NOS	44
OSTEOSARCOMA	22
MPNST	66
SARCOMA,NOS	21
OSTEOSARCOMA	69
UPS/MFH	48
SARCOMA,NOS	56
SARCOMA,NOS	53
SS	32
SARCOMA,NOS	32
EWING	19
OSTEOSARCOMA	24
SARCOMA,NOS	71
UPS/MFH	72
SARCOMA,NOS	56
SARCOMA,NOS	40
EWING	44
SARCOMA,NOS	71
SARCOMA,NOS	76
UPS/MFH	84
SARCOMA,NOS	70
MPNST	45
SARCOMA,NOS	39
SARCOMA,NOS	89
SS	35
OSTEOSARCOMA	18
EWING	24
EWING	17
UPS/MFH	42
E-RMS	26
OSTEOSARCOMA	33
OSTEOSARCOMA	62
EWING	19
EWING	22
EWING	48
SARCOMA,NOS	67
SS	34
SARCOMA,NOS	81
MPNST	60
SARCOMA,NOS	68
OSTEOSARCOMA	15
OSTEOSARCOMA	9
SARCOMA,NOS	69
EWING	16
SARCOMA,NOS	56
SARCOMA,NOS	68
MPNST	26
EWING	10
SARCOMA,NOS	1
SARCOMA,NOS	69
A-RMS	16
SARCOMA,NOS	62
DSRCT	20
SARCOMA,NOS	57
DSRCT	11
SS	19
UPS/MFH	70
EWING	4
SS	37
MPNST	56
SARCOMA,NOS	57
SARCOMA,NOS	0
SARCOMA,NOS	65
E-RMS	30
DSRCT	18
A-RMS	28
SARCOMA,NOS	7
SARCOMA,NOS	60
EWING	18
UPS/MFH	61
UPS/MFH	67
SARCOMA,NOS	69
OSTEOSARCOMA	25
ASPS	19
OSTEOSARCOMA	56
UPS/MFH	38
MPNST	26
UPS/MFH	60
SARCOMA,NOS	21
SARCOMA,NOS	65
SARCOMA,NOS	29
EWING	40
A-RMS	12
SS	45
SARCOMA,NOS	71
SARCOMA,NOS	57
SARCOMA,NOS	46
A-RMS	42
OSTEOSARCOMA	12
SARCOMA,NOS	44
E-RMS	27
SARCOMA,NOS	60
SS	51
SARCOMA,NOS	52
OSTEOSARCOMA	11
UPS/MFH	29
UPS/MFH	86
MPNST	44
UPS/MFH	50
SARCOMA,NOS	1
SARCOMA,NOS	23
EWING	25
SARCOMA,NOS	61
SARCOMA,NOS	73
SARCOMA,NOS	63
SARCOMA,NOS	10
OSTEOSARCOMA	80
EWING	21
RMS,NOS	48
SARCOMA,NOS	64
SARCOMA,NOS	72
MPNST	83
SS	17
SARCOMA,NOS	47
SARCOMA,NOS	53
MPNST	40
A-RMS	1
RMS,NOS	22
SARCOMA,NOS	73
A-RMS	20
SARCOMA,NOS	63
RMS,NOS	27
DSRCT	28
SS	32
E-RMS	10
SARCOMA,NOS	60
EWING	29
SARCOMA,NOS	46
E-RMS	16
SARCOMA,NOS	63
OSTEOSARCOMA	10
SARCOMA,NOS	58
DSRCT	15
SS	37
MPNST	53
DSRCT	26
SARCOMA,NOS	67
SARCOMA,NOS	42
SS	34
SARCOMA,NOS	15
SS	28
UPS/MFH	38
MPNST	29
MPNST	73
SARCOMA,NOS	80
DSRCT	39
EWING	7
OSTEOSARCOMA	13
MPNST	65
UPS/MFH	52
DSRCT	13
E-RMS	4
UPS/MFH	40
RMS,NOS	19
E-RMS	53
UPS/MFH	63
A-RMS	21
SS	39
EWING	46
UPS/MFH	50
A-RMS	13
SARCOMA,NOS	76
UPS/MFH	16
UPS/MFH	27
SARCOMA,NOS	44
SARCOMA,NOS	56
SARCOMA,NOS	61
SARCOMA,NOS	31
MPNST	47
SS	41
SARCOMA,NOS	73
OSTEOSARCOMA	20
OSTEOSARCOMA	15
EWING	15
OSTEOSARCOMA	29
SARCOMA,NOS	8
E-RMS	6
UPS/MFH	69
RMS,NOS	10
SARCOMA,NOS	46
OSTEOSARCOMA	16
SS	68
OSTEOSARCOMA	21
SARCOMA,NOS	59
SARCOMA,NOS	62
E-RMS	7
SS	23
SARCOMA,NOS	24
E-RMS	1
SARCOMA,NOS	57
SARCOMA,NOS	32
SARCOMA,NOS	80
UPS/MFH	53
SARCOMA,NOS	23
SARCOMA,NOS	46
OSTEOSARCOMA	22
UPS/MFH	47
SARCOMA,NOS	10
SARCOMA,NOS	78
MPNST	12
SARCOMA,NOS	89
SS	87
MPNST	23
SARCOMA,NOS	67
SARCOMA,NOS	63
OSTEOSARCOMA	21
UPS/MFH	48
DSRCT	27
SARCOMA,NOS	72
MPNST	46
MPNST	5
SARCOMA,NOS	62
UPS/MFH	73
OSTEOSARCOMA	18
OSTEOSARCOMA	16
MPNST	52
SARCOMA,NOS	35
SARCOMA,NOS	53
SARCOMA,NOS	27
UPS/MFH	67
ASPS	19
SARCOMA,NOS	89
MPNST	63
EWING	2
OSTEOSARCOMA	17
A-RMS	24
E-RMS	26
EWING	17
SS	47
SARCOMA,NOS	76
SARCOMA,NOS	34
UPS/MFH	63
SARCOMA,NOS	71
SARCOMA,NOS	55
DSRCT	32
SARCOMA,NOS	62
SARCOMA,NOS	68
MPNST	35
OSTEOSARCOMA	38
A-RMS	8
SS	61
SS	56
SS	82
A-RMS	26
SARCOMA,NOS	47
UPS/MFH	82
SS	46
SARCOMA,NOS	62
SS	59
OSTEOSARCOMA	66
SARCOMA,NOS	42
SARCOMA,NOS	58
DSRCT	25
MPNST	53
SARCOMA,NOS	37
MPNST	55
EWING	14
EWING	17
MPNST	59
SARCOMA,NOS	19
SARCOMA,NOS	60
MPNST	47
UPS/MFH	76
EWING	40
EWING	13
OSTEOSARCOMA	13
SARCOMA,NOS	53
UPS/MFH	61
EWING	70
SS	14
SARCOMA,NOS	55
UPS/MFH	56
SARCOMA,NOS	57
SARCOMA,NOS	58
SARCOMA,NOS	60
SARCOMA,NOS	62
SARCOMA,NOS	65
EWING	68
SARCOMA,NOS	48
SARCOMA,NOS	40
SARCOMA,NOS	81
SARCOMA,NOS	77
UPS/MFH	65
EWING	48
SARCOMA,NOS	48
UPS/MFH	70
EWING	56
SARCOMA,NOS	6
MPNST	53
E-RMS	26
SARCOMA,NOS	65
DSRCT	47
OSTEOSARCOMA	10
RMS,NOS	8
SARCOMA,NOS	76
SARCOMA,NOS	56
EWING	13
A-RMS	8
MPNST	32
SS	36
UPS/MFH	56
DSRCT	55
SARCOMA,NOS	57
OSTEOSARCOMA	47
SARCOMA,NOS	71
OSTEOSARCOMA	20
OSTEOSARCOMA	13
SARCOMA,NOS	58
SS	33
EWING	21
MPNST	53
SARCOMA,NOS	45
OSTEOSARCOMA	17
OSTEOSARCOMA	15
SARCOMA,NOS	49
OSTEOSARCOMA	71
SARCOMA,NOS	1
RMS,NOS	60
SARCOMA,NOS	61
SARCOMA,NOS	54
SARCOMA,NOS	52
SS	56
SARCOMA,NOS	74
UPS/MFH	54
A-RMS	30
SARCOMA,NOS	32
EWING	7
OSTEOSARCOMA	10
MPNST	23
MPNST	53
OSTEOSARCOMA	23
A-RMS	22
UPS/MFH	65
SARCOMA,NOS	36
SARCOMA,NOS	58
SARCOMA,NOS	37
RMS,NOS	21
SARCOMA,NOS	36
SARCOMA,NOS	53
OSTEOSARCOMA	16
SARCOMA,NOS	31
SARCOMA,NOS	0
EWING	43
MPNST	27
OSTEOSARCOMA	62
SARCOMA,NOS	23
UPS/MFH	61
UPS/MFH	70
SARCOMA,NOS	88
SS	55
EWING	27
SARCOMA,NOS	61
SARCOMA,NOS	80
OSTEOSARCOMA	37
OSTEOSARCOMA	14
SARCOMA,NOS	69
SS	49
OSTEOSARCOMA	30
MPNST	53
SS	46
SARCOMA,NOS	63
UPS/MFH	68
SARCOMA,NOS	42
MPNST	63
MPNST	57
SARCOMA,NOS	46
SARCOMA,NOS	3
RMS,NOS	77
DSRCT	33
A-RMS	17
OSTEOSARCOMA	11
OSTEOSARCOMA	16
SARCOMA,NOS	62
OSTEOSARCOMA	14
SARCOMA,NOS	32
E-RMS	8
SS	40
OSTEOSARCOMA	73
OSTEOSARCOMA	56
EWING	44
SARCOMA,NOS	60
EWING	0
RMS,NOS	5
SARCOMA,NOS	52
SARCOMA,NOS	62
A-RMS	14
UPS/MFH	75
SARCOMA,NOS	61
SS	26
SARCOMA,NOS	82
SARCOMA,NOS	71
SARCOMA,NOS	24
SARCOMA,NOS	66
OSTEOSARCOMA	11
OSTEOSARCOMA	13
SARCOMA,NOS	37
SARCOMA,NOS	33
SARCOMA,NOS	63
OSTEOSARCOMA	17
SARCOMA,NOS	22
SARCOMA,NOS	71
RMS,NOS	68
ASPS	49
SARCOMA,NOS	37
EWING	3
SS	28
OSTEOSARCOMA	54
UPS/MFH	55
ASPS	30
RMS,NOS	1
SS	53
OSTEOSARCOMA	14
UPS/MFH	69
SARCOMA,NOS	62
SARCOMA,NOS	61
EWING	10
UPS/MFH	5
OSTEOSARCOMA	21
SARCOMA,NOS	60
SARCOMA,NOS	38
OSTEOSARCOMA	22
SS	28
MPNST	24
SARCOMA,NOS	60
SARCOMA,NOS	68
UPS/MFH	75
SARCOMA,NOS	23
RMS,NOS	15
OSTEOSARCOMA	19
MPNST	65
EWING	13
OSTEOSARCOMA	12
OSTEOSARCOMA	29
UPS/MFH	58
EWING	7
EWING	12
EWING	18
SARCOMA,NOS	64
ASPS	37
SARCOMA,NOS	89
SARCOMA,NOS	47
SARCOMA,NOS	73
UPS/MFH	53
SARCOMA,NOS	68
EWING	72
OSTEOSARCOMA	20
EWING	24
SARCOMA,NOS	0
UPS/MFH	48
RMS,NOS	17
SARCOMA,NOS	72
SARCOMA,NOS	75
EWING	33
SARCOMA,NOS	43
OSTEOSARCOMA	31
UPS/MFH	72
SARCOMA,NOS	59
MPNST	10
E-RMS	59
EWING	13
UPS/MFH	63
RMS,NOS	6
A-RMS	11
SARCOMA,NOS	59
SARCOMA,NOS	15
EWING	9
SARCOMA,NOS	14
UPS/MFH	77
OSTEOSARCOMA	37
OSTEOSARCOMA	77
UPS/MFH	64
SS	58
SS	27
OSTEOSARCOMA	39
UPS/MFH	73
OSTEOSARCOMA	61
OSTEOSARCOMA	20
A-RMS	3
SARCOMA,NOS	41
SARCOMA,NOS	58
UPS/MFH	82
MPNST	20
DSRCT	29
SARCOMA,NOS	26
SARCOMA,NOS	71
SARCOMA,NOS	79
SARCOMA,NOS	36
OSTEOSARCOMA	53
UPS/MFH	56
MPNST	52
EWING	18
SS	55
SS	32
MPNST	58
SARCOMA,NOS	75
SARCOMA,NOS	74
OSTEOSARCOMA	50
UPS/MFH	43
UPS/MFH	40
DSRCT	31
OSTEOSARCOMA	17
SS	35
OSTEOSARCOMA	24
UPS/MFH	83
SARCOMA,NOS	8
SARCOMA,NOS	70
MPNST	30
EWING	49
EWING	6
EWING	22
UPS/MFH	85
SARCOMA,NOS	63
SS	68
EWING	15
UPS/MFH	47
EWING	23
OSTEOSARCOMA	14
OSTEOSARCOMA	15
OSTEOSARCOMA	14
OSTEOSARCOMA	37
UPS/MFH	71
UPS/MFH	53
OSTEOSARCOMA	17
EWING	25
SARCOMA,NOS	11
SARCOMA,NOS	67
OSTEOSARCOMA	25
OSTEOSARCOMA	73
SARCOMA,NOS	62
SARCOMA,NOS	23
OSTEOSARCOMA	84
SARCOMA,NOS	54
MPNST	26
MPNST	65
OSTEOSARCOMA	57
SARCOMA,NOS	26
SARCOMA,NOS	2
OSTEOSARCOMA	17
OSTEOSARCOMA	17
SARCOMA,NOS	11
SARCOMA,NOS	62
SARCOMA,NOS	69
OSTEOSARCOMA	70
OSTEOSARCOMA	20
A-RMS	16
OSTEOSARCOMA	26
MPNST	39
SARCOMA,NOS	26
SS	23
SS	55
SARCOMA,NOS	75
MPNST	6
DSRCT	8
OSTEOSARCOMA	13
UPS/MFH	57
SARCOMA,NOS	82
EWING	16
SARCOMA,NOS	83
SARCOMA,NOS	71
UPS/MFH	36
SS	25
SARCOMA,NOS	76
RMS,NOS	7
SS	22
UPS/MFH	64
SS	24
SARCOMA,NOS	29
DSRCT	29
EWING	15
OSTEOSARCOMA	25
SARCOMA,NOS	52
SARCOMA,NOS	73
MPNST	71
EWING	48
SARCOMA,NOS	54
UPS/MFH	75
SARCOMA,NOS	60
SARCOMA,NOS	58
E-RMS	5
SARCOMA,NOS	72
MPNST	15
MPNST	10
SS	40
SARCOMA,NOS	64
OSTEOSARCOMA	14
OSTEOSARCOMA	34
E-RMS	5
EWING	25
SS	11
RMS,NOS	37
UPS/MFH	45
UPS/MFH	43
UPS/MFH	52
RMS,NOS	53
SARCOMA,NOS	52
A-RMS	10
SARCOMA,NOS	20
SARCOMA,NOS	0
SARCOMA,NOS	47
SARCOMA,NOS	71
SARCOMA,NOS	54
EWING	26
SARCOMA,NOS	22
EWING	23
SARCOMA,NOS	61
UPS/MFH	56
SARCOMA,NOS	47
SARCOMA,NOS	59
OSTEOSARCOMA	23
SARCOMA,NOS	55
SARCOMA,NOS	40
SS	1
OSTEOSARCOMA	52
SARCOMA,NOS	16
SARCOMA,NOS	40
SARCOMA,NOS	65
SARCOMA,NOS	69
SARCOMA,NOS	37
E-RMS	13
SARCOMA,NOS	27
SARCOMA,NOS	85
SS	30
SARCOMA,NOS	44
SARCOMA,NOS	22
SARCOMA,NOS	61
E-RMS	39
SARCOMA,NOS	65
SARCOMA,NOS	70
SARCOMA,NOS	57
UPS/MFH	63
SARCOMA,NOS	48
EWING	8
UPS/MFH	50
UPS/MFH	65
OSTEOSARCOMA	20
SARCOMA,NOS	64
SARCOMA,NOS	61
OSTEOSARCOMA	13
SS	19
OSTEOSARCOMA	7
SARCOMA,NOS	63
UPS/MFH	46
OSTEOSARCOMA	11
SARCOMA,NOS	62
A-RMS	29
UPS/MFH	60
ASPS	22
A-RMS	18
OSTEOSARCOMA	19
SS	15
UPS/MFH	13
SARCOMA,NOS	57
MPNST	15
SARCOMA,NOS	86
SARCOMA,NOS	76
SARCOMA,NOS	38
SARCOMA,NOS	63
EWING	24
SARCOMA,NOS	71
SARCOMA,NOS	60
OSTEOSARCOMA	47
UPS/MFH	22
OSTEOSARCOMA	56
SARCOMA,NOS	5
UPS/MFH	26
UPS/MFH	65
RMS,NOS	75
RMS,NOS	17
SARCOMA,NOS	41
SARCOMA,NOS	53
MPNST	71
DSRCT	19
SARCOMA,NOS	38
OSTEOSARCOMA	17
UPS/MFH	68
MPNST	75
SS	56
SARCOMA,NOS	72
SS	31
RMS,NOS	61
RMS,NOS	39
DSRCT	14
SARCOMA,NOS	69
EWING	28
A-RMS	13
SARCOMA,NOS	45
EWING	24
EWING	6
OSTEOSARCOMA	16
SARCOMA,NOS	71
ASPS	28
RMS,NOS	3
SARCOMA,NOS	64
UPS/MFH	76
SARCOMA,NOS	43
SARCOMA,NOS	45
SARCOMA,NOS	56
UPS/MFH	86
SARCOMA,NOS	35
SARCOMA,NOS	70
SARCOMA,NOS	37
SARCOMA,NOS	81
A-RMS	31
SARCOMA,NOS	49
SARCOMA,NOS	49
SARCOMA,NOS	89
MPNST	78
EWING	16
SS	75
OSTEOSARCOMA	9
UPS/MFH	56
OSTEOSARCOMA	43
SARCOMA,NOS	46
UPS/MFH	20
DSRCT	24
A-RMS	16
OSTEOSARCOMA	55
SARCOMA,NOS	52
SARCOMA,NOS	32
UPS/MFH	68
MPNST	58
SARCOMA,NOS	80
A-RMS	13
ASPS	29
SARCOMA,NOS	51
A-RMS	12
UPS/MFH	45
SARCOMA,NOS	89
UPS/MFH	71
ASPS	49
OSTEOSARCOMA	36
SS	63
SARCOMA,NOS	43
SARCOMA,NOS	22
UPS/MFH	65
SARCOMA,NOS	1
DSRCT	21
DSRCT	28
SARCOMA,NOS	59
SARCOMA,NOS	22
SARCOMA,NOS	77
EWING	20
SARCOMA,NOS	65
RMS,NOS	31
SARCOMA,NOS	53
MPNST	53
E-RMS	13
SARCOMA,NOS	45
SARCOMA,NOS	58
MPNST	60
ASPS	24
SARCOMA,NOS	61
SARCOMA,NOS	75
SS	19
SARCOMA,NOS	83
UPS/MFH	70
OSTEOSARCOMA	22
EWING	38
OSTEOSARCOMA	42
ASPS	23
SARCOMA,NOS	34
MPNST	38
SARCOMA,NOS	50
SARCOMA,NOS	70
EWING	39
OSTEOSARCOMA	40
A-RMS	15
OSTEOSARCOMA	19
SARCOMA,NOS	30
MPNST	58
UPS/MFH	62
SARCOMA,NOS	33
SS	35
SARCOMA,NOS	0
MPNST	36
UPS/MFH	36
SARCOMA,NOS	82
SARCOMA,NOS	39
RMS,NOS	4
SARCOMA,NOS	75
UPS/MFH	31
A-RMS	16
SARCOMA,NOS	55
SARCOMA,NOS	39
SARCOMA,NOS	18
SARCOMA,NOS	52
SARCOMA,NOS	64
UPS/MFH	51
SS	32
SARCOMA,NOS	15
MPNST	59
SARCOMA,NOS	42
SARCOMA,NOS	69
E-RMS	12
SARCOMA,NOS	53
OSTEOSARCOMA	15
DSRCT	22
SARCOMA,NOS	18
A-RMS	25
OSTEOSARCOMA	14
RMS,NOS	9
SARCOMA,NOS	67
SARCOMA,NOS	45
SARCOMA,NOS	81
E-RMS	2
EWING	0
OSTEOSARCOMA	68
A-RMS	35
SS	34
SS	60
OSTEOSARCOMA	9
SARCOMA,NOS	76
OSTEOSARCOMA	15
MPNST	30
OSTEOSARCOMA	45
SARCOMA,NOS	32
SS	52
SARCOMA,NOS	59
SARCOMA,NOS	0
ASPS	47
ASPS	9
SARCOMA,NOS	43
OSTEOSARCOMA	15
OSTEOSARCOMA	33
SARCOMA,NOS	48
EWING	15
SARCOMA,NOS	61
SARCOMA,NOS	69
RMS,NOS	57
UPS/MFH	39
SARCOMA,NOS	56
ASPS	45
RMS,NOS	0
SARCOMA,NOS	45
OSTEOSARCOMA	11
OSTEOSARCOMA	88
SARCOMA,NOS	46
SARCOMA,NOS	44
EWING	64
OSTEOSARCOMA	52
OSTEOSARCOMA	13
UPS/MFH	68
SARCOMA,NOS	52
OSTEOSARCOMA	72
SARCOMA,NOS	37
SARCOMA,NOS	81
UPS/MFH	65
E-RMS	3
EWING	23
SS	42
OSTEOSARCOMA	10
E-RMS	6
DSRCT	25
EWING	50
SARCOMA,NOS	15
OSTEOSARCOMA	16
SARCOMA,NOS	75
SARCOMA,NOS	13
SARCOMA,NOS	51
EWING	11
UPS/MFH	64
UPS/MFH	69
E-RMS	53
RMS,NOS	14
OSTEOSARCOMA	57
MPNST	42
OSTEOSARCOMA	11
SARCOMA,NOS	47
RMS,NOS	51
A-RMS	32
SARCOMA,NOS	38
SS	62
A-RMS	0
SS	41
SARCOMA,NOS	54
SARCOMA,NOS	49
OSTEOSARCOMA	70
SARCOMA,NOS	48
EWING	38
SARCOMA,NOS	67
OSTEOSARCOMA	63
SARCOMA,NOS	47
MPNST	52
SARCOMA,NOS	64
ASPS	12
SARCOMA,NOS	56
SS	38
SARCOMA,NOS	59
EWING	49
RMS,NOS	71
EWING	19
SARCOMA,NOS	58
OSTEOSARCOMA	52
EWING	8
SARCOMA,NOS	82
SARCOMA,NOS	65
SARCOMA,NOS	81
UPS/MFH	57
A-RMS	31
SARCOMA,NOS	47
ASPS	22
SS	35
E-RMS	1
OSTEOSARCOMA	32
SARCOMA,NOS	18
SARCOMA,NOS	53
SARCOMA,NOS	70
UPS/MFH	45
UPS/MFH	52
SARCOMA,NOS	70
SARCOMA,NOS	75
DSRCT	23
SARCOMA,NOS	55
OSTEOSARCOMA	22
SARCOMA,NOS	57
SARCOMA,NOS	36
SARCOMA,NOS	16
OSTEOSARCOMA	57
A-RMS	0
OSTEOSARCOMA	44
SS	29
OSTEOSARCOMA	17
UPS/MFH	58
UPS/MFH	50
SARCOMA,NOS	66
SARCOMA,NOS	24
SARCOMA,NOS	70
A-RMS	5
MPNST	32
SARCOMA,NOS	65
SARCOMA,NOS	49
SARCOMA,NOS	46
RMS,NOS	13
OSTEOSARCOMA	17
EWING	18
SS	80
OSTEOSARCOMA	18
SARCOMA,NOS	80
OSTEOSARCOMA	73
SARCOMA,NOS	45
DSRCT	8
UPS/MFH	89
UPS/MFH	62
DSRCT	6
A-RMS	18
A-RMS	10
SARCOMA,NOS	55
SS	25
MPNST	58
SARCOMA,NOS	71
SARCOMA,NOS	5
SARCOMA,NOS	20
SS	21
SARCOMA,NOS	52
OSTEOSARCOMA	48
ASPS	39
UPS/MFH	75
SARCOMA,NOS	69
SARCOMA,NOS	47
EWING	8
SARCOMA,NOS	42
UPS/MFH	15
A-RMS	16
DSRCT	32
OSTEOSARCOMA	67
RMS,NOS	35
OSTEOSARCOMA	9
EWING	17
OSTEOSARCOMA	16
EWING	17
SS	60
MPNST	59
SS	24
SARCOMA,NOS	62
RMS,NOS	31
SARCOMA,NOS	66
OSTEOSARCOMA	20
SARCOMA,NOS	46
ASPS	23
MPNST	34
SARCOMA,NOS	72
E-RMS	2
SARCOMA,NOS	69
OSTEOSARCOMA	20
OSTEOSARCOMA	57
OSTEOSARCOMA	11
RMS,NOS	16
RMS,NOS	3
SS	27
SARCOMA,NOS	61
UPS/MFH	36
UPS/MFH	66
RMS,NOS	36
EWING	52
MPNST	8
UPS/MFH	55
OSTEOSARCOMA	21
UPS/MFH	60
SARCOMA,NOS	86
EWING	13
OSTEOSARCOMA	17
OSTEOSARCOMA	75
OSTEOSARCOMA	73
SS	41
SARCOMA,NOS	82
SARCOMA,NOS	64
EWING	24
UPS/MFH	32
EWING	21
SS	32
SARCOMA,NOS	42
SARCOMA,NOS	89
MPNST	53
UPS/MFH	27
UPS/MFH	21
SARCOMA,NOS	66
SARCOMA,NOS	73
E-RMS	21
SARCOMA,NOS	60
OSTEOSARCOMA	13
OSTEOSARCOMA	46
SARCOMA,NOS	42
SARCOMA,NOS	11
EWING	43
SARCOMA,NOS	35
E-RMS	5
DSRCT	32
SARCOMA,NOS	69
MPNST	12
OSTEOSARCOMA	53
SARCOMA,NOS	73
SARCOMA,NOS	67
SARCOMA,NOS	67
SARCOMA,NOS	80
OSTEOSARCOMA	66
OSTEOSARCOMA	12
EWING	16
UPS/MFH	55
UPS/MFH	57
UPS/MFH	31
OSTEOSARCOMA	5
MPNST	63
SARCOMA,NOS	55
SARCOMA,NOS	6
OSTEOSARCOMA	83
SARCOMA,NOS	63
SARCOMA,NOS	51
SARCOMA,NOS	14
OSTEOSARCOMA	26
SARCOMA,NOS	77
SARCOMA,NOS	71
SARCOMA,NOS	69
EWING	35
EWING	38
SARCOMA,NOS	75
RMS,NOS	0
SARCOMA,NOS	55
SARCOMA,NOS	57
EWING	33
SARCOMA,NOS	57
EWING	54
SARCOMA,NOS	40
SARCOMA,NOS	58
SARCOMA,NOS	34
SARCOMA,NOS	81
OSTEOSARCOMA	13
SARCOMA,NOS	42
OSTEOSARCOMA	16
OSTEOSARCOMA	50
SARCOMA,NOS	67
UPS/MFH	58
SARCOMA,NOS	74
EWING	20
OSTEOSARCOMA	12
UPS/MFH	76
SARCOMA,NOS	72
ASPS	18
SARCOMA,NOS	71
RMS,NOS	43
OSTEOSARCOMA	43
DSRCT	41
UPS/MFH	83
UPS/MFH	57
RMS,NOS	72
OSTEOSARCOMA	29
A-RMS	19
SARCOMA,NOS	62
SS	54
SARCOMA,NOS	37
SARCOMA,NOS	45
OSTEOSARCOMA	30
EWING	23
SARCOMA,NOS	47
EWING	36
SARCOMA,NOS	22
SARCOMA,NOS	44
MPNST	52
EWING	29
SARCOMA,NOS	59
EWING	17
DSRCT	16
MPNST	34
A-RMS	14
SARCOMA,NOS	55
OSTEOSARCOMA	57
SARCOMA,NOS	47
SARCOMA,NOS	67
SS	29
UPS/MFH	60
SARCOMA,NOS	59
MPNST	58
DSRCT	25
DSRCT	39
SARCOMA,NOS	87
A-RMS	1
E-RMS	9
OSTEOSARCOMA	33
MPNST	19
SARCOMA,NOS	80
EWING	11
SS	36
MPNST	41
SS	13
SARCOMA,NOS	61
OSTEOSARCOMA	12
ASPS	27
DSRCT	29
SARCOMA,NOS	60
SARCOMA,NOS	14
MPNST	15
SARCOMA,NOS	73
SARCOMA,NOS	53
SARCOMA,NOS	6
DSRCT	45
OSTEOSARCOMA	58
SARCOMA,NOS	85
SS	26
EWING	7
OSTEOSARCOMA	9
SARCOMA,NOS	72
SARCOMA,NOS	64
EWING	27
SARCOMA,NOS	86
SS	28
SARCOMA,NOS	11
DSRCT	25
UPS/MFH	67
SARCOMA,NOS	43
SARCOMA,NOS	46
SARCOMA,NOS	75
SS	48
EWING	27
OSTEOSARCOMA	24
E-RMS	30
SS	78
A-RMS	56
RMS,NOS	73
SARCOMA,NOS	23
UPS/MFH	50
SS	25
MPNST	36
EWING	16
SS	39
DSRCT	52
OSTEOSARCOMA	15
SARCOMA,NOS	61
SS	66
OSTEOSARCOMA	28
SARCOMA,NOS	38
UPS/MFH	71
DSRCT	21
UPS/MFH	29
MPNST	16
SARCOMA,NOS	42
SARCOMA,NOS	55
SARCOMA,NOS	47
EWING	8
RMS,NOS	5
SARCOMA,NOS	65
UPS/MFH	81
MPNST	34
SARCOMA,NOS	66
SARCOMA,NOS	56
SARCOMA,NOS	73
SS	32
RMS,NOS	73
DSRCT	18
SARCOMA,NOS	38
MPNST	31
SARCOMA,NOS	60
SARCOMA,NOS	82
SARCOMA,NOS	18
SARCOMA,NOS	65
SARCOMA,NOS	67
UPS/MFH	48
SARCOMA,NOS	61
SARCOMA,NOS	38
A-RMS	8
SARCOMA,NOS	72
MPNST	77
SARCOMA,NOS	58
RMS,NOS	8
EWING	21
SARCOMA,NOS	53
SARCOMA,NOS	69
SARCOMA,NOS	58
SS	46
SARCOMA,NOS	64
SARCOMA,NOS	69
OSTEOSARCOMA	19
SARCOMA,NOS	49
SARCOMA,NOS	62
SARCOMA,NOS	52
RMS,NOS	49
SARCOMA,NOS	31
SARCOMA,NOS	68
SARCOMA,NOS	55
OSTEOSARCOMA	16
SS	42
OSTEOSARCOMA	18
UPS/MFH	77
SARCOMA,NOS	52
SARCOMA,NOS	64
OSTEOSARCOMA	27
EWING	33
OSTEOSARCOMA	20
SARCOMA,NOS	60
OSTEOSARCOMA	68
ASPS	30
DSRCT	21
SARCOMA,NOS	18
SARCOMA,NOS	36
SARCOMA,NOS	36
EWING	33
SARCOMA,NOS	61
OSTEOSARCOMA	14
SARCOMA,NOS	30
SARCOMA,NOS	45
SARCOMA,NOS	77
E-RMS	13
OSTEOSARCOMA	18
SS	55
UPS/MFH	74
OSTEOSARCOMA	49
UPS/MFH	71
ASPS	10
SARCOMA,NOS	64
SARCOMA,NOS	46
SARCOMA,NOS	10
MPNST	41
SS	64
SARCOMA,NOS	80
MPNST	35
SARCOMA,NOS	56
EWING	7
SARCOMA,NOS	52
SARCOMA,NOS	71
SS	25
EWING	23
SARCOMA,NOS	54
E-RMS	2
UPS/MFH	75
OSTEOSARCOMA	20
SARCOMA,NOS	63
MPNST	23
UPS/MFH	53
SARCOMA,NOS	60
RMS,NOS	23
SARCOMA,NOS	45
SARCOMA,NOS	41
DSRCT	36
SARCOMA,NOS	59
SARCOMA,NOS	85
OSTEOSARCOMA	51
DSRCT	26
SS	23
SARCOMA,NOS	32
SARCOMA,NOS	77
SARCOMA,NOS	74
UPS/MFH	52
OSTEOSARCOMA	13
UPS/MFH	62
SARCOMA,NOS	41
MPNST	10
EWING	20
A-RMS	64
MPNST	32
UPS/MFH	82
UPS/MFH	65
OSTEOSARCOMA	47
SARCOMA,NOS	72
MPNST	25
SARCOMA,NOS	66
EWING	14
OSTEOSARCOMA	23
SS	42
SS	28
MPNST	39
DSRCT	29
MPNST	32
SARCOMA,NOS	46
A-RMS	6
UPS/MFH	62
SARCOMA,NOS	20
SARCOMA,NOS	77
E-RMS	1
SARCOMA,NOS	58
SARCOMA,NOS	70
UPS/MFH	46
SARCOMA,NOS	62
ASPS	40
SARCOMA,NOS	8
OSTEOSARCOMA	13
SS	31
EWING	21
RMS,NOS	7
SS	37
EWING	35
SS	30
SARCOMA,NOS	57
OSTEOSARCOMA	17
OSTEOSARCOMA	46
SARCOMA,NOS	57
SARCOMA,NOS	43
OSTEOSARCOMA	7
OSTEOSARCOMA	21
OSTEOSARCOMA	34
MPNST	64
A-RMS	33
MPNST	33
SARCOMA,NOS	65
SARCOMA,NOS	22
SS	23
EWING	11
SARCOMA,NOS	83
MPNST	65
ASPS	29
SARCOMA,NOS	49
SS	42
SARCOMA,NOS	64
UPS/MFH	67
UPS/MFH	65
ASPS	34
SARCOMA,NOS	23
SARCOMA,NOS	47
SARCOMA,NOS	50
SS	21
OSTEOSARCOMA	86
SARCOMA,NOS	50
SARCOMA,NOS	47
RMS,NOS	11
OSTEOSARCOMA	32
SARCOMA,NOS	65
UPS/MFH	64
SARCOMA,NOS	77
EWING	17
SARCOMA,NOS	82
SARCOMA,NOS	10
SARCOMA,NOS	65
EWING	52
OSTEOSARCOMA	19
OSTEOSARCOMA	40
MPNST	19
EWING	4
SARCOMA,NOS	35
ASPS	11
DSRCT	10
SARCOMA,NOS	63
SARCOMA,NOS	70
UPS/MFH	43
E-RMS	4
UPS/MFH	84
OSTEOSARCOMA	17
SS	17
SARCOMA,NOS	60
MPNST	59
MPNST	34
UPS/MFH	66
SARCOMA,NOS	64
RMS,NOS	4
MPNST	34
A-RMS	16
SS	36
RMS,NOS	42
SARCOMA,NOS	65
SARCOMA,NOS	71
EWING	7
MPNST	17
SARCOMA,NOS	8
RMS,NOS	13
RMS,NOS	50
SARCOMA,NOS	55
SARCOMA,NOS	26
MPNST	58
MPNST	15
SARCOMA,NOS	58
EWING	19
UPS/MFH	65
SARCOMA,NOS	20
SARCOMA,NOS	62
UPS/MFH	72
SARCOMA,NOS	11
SS	56
OSTEOSARCOMA	18
OSTEOSARCOMA	47
A-RMS	54
UPS/MFH	52
SS	65
MPNST	41
UPS/MFH	36
SS	35
SARCOMA,NOS	43
SARCOMA,NOS	66
SARCOMA,NOS	38
SARCOMA,NOS	45
UPS/MFH	79
SS	13
ASPS	15
SS	22
SARCOMA,NOS	60
SARCOMA,NOS	44
SARCOMA,NOS	73
UPS/MFH	66
SARCOMA,NOS	52
SS	51
EWING	16
UPS/MFH	54
SS	17
SARCOMA,NOS	36
OSTEOSARCOMA	19
MPNST	3
SARCOMA,NOS	29
E-RMS	21
EWING	13
SARCOMA,NOS	58
SARCOMA,NOS	53
SARCOMA,NOS	47
SARCOMA,NOS	42
SARCOMA,NOS	55
SARCOMA,NOS	71
OSTEOSARCOMA	15
SARCOMA,NOS	72
SARCOMA,NOS	39
SARCOMA,NOS	24
SS	22
OSTEOSARCOMA	61
ASPS	34
SARCOMA,NOS	49
EWING	18
SARCOMA,NOS	75
SARCOMA,NOS	73
OSTEOSARCOMA	46
SARCOMA,NOS	44
OSTEOSARCOMA	88
UPS/MFH	23
SS	58
DSRCT	10
MPNST	60
A-RMS	32
SARCOMA,NOS	29
SARCOMA,NOS	24
OSTEOSARCOMA	29
SARCOMA,NOS	48
RMS,NOS	1
OSTEOSARCOMA	34
EWING	20
SARCOMA,NOS	35
SARCOMA,NOS	89
SARCOMA,NOS	67
SARCOMA,NOS	78
A-RMS	16
E-RMS	54
UPS/MFH	66
SS	20
SARCOMA,NOS	75
RMS,NOS	3
ASPS	29
OSTEOSARCOMA	17
OSTEOSARCOMA	16
RMS,NOS	66
SARCOMA,NOS	19
OSTEOSARCOMA	58
EWING	28
EWING	46
EWING	28
ASPS	15
SARCOMA,NOS	64
SARCOMA,NOS	57
A-RMS	6
SARCOMA,NOS	3
RMS,NOS	2
SARCOMA,NOS	54
UPS/MFH	34
SARCOMA,NOS	46
OSTEOSARCOMA	23
RMS,NOS	17
SARCOMA,NOS	69
SARCOMA,NOS	70
OSTEOSARCOMA	18
MPNST	31
EWING	22
DSRCT	27
UPS/MFH	89
SARCOMA,NOS	65
EWING	4
SARCOMA,NOS	50
RMS,NOS	10
SARCOMA,NOS	56
OSTEOSARCOMA	13
EWING	34
SARCOMA,NOS	65
MPNST	64
SARCOMA,NOS	74
SARCOMA,NOS	73
SARCOMA,NOS	63
SARCOMA,NOS	67
SARCOMA,NOS	48
SARCOMA,NOS	52
SARCOMA,NOS	57
SARCOMA,NOS	71
MPNST	30
SS	45
UPS/MFH	67
SS	22
MPNST	31
SARCOMA,NOS	12
EWING	17
MPNST	54
UPS/MFH	34
SARCOMA,NOS	63
RMS,NOS	19
SARCOMA,NOS	49
RMS,NOS	4
EWING	16
UPS/MFH	27
RMS,NOS	53
SARCOMA,NOS	72
EWING	40
SARCOMA,NOS	62
UPS/MFH	53
OSTEOSARCOMA	29
UPS/MFH	72
OSTEOSARCOMA	13
SARCOMA,NOS	1
SARCOMA,NOS	66
MPNST	10
SARCOMA,NOS	38
SARCOMA,NOS	50
E-RMS	2
UPS/MFH	12
SARCOMA,NOS	59
UPS/MFH	63
MPNST	25
EWING	11
SARCOMA,NOS	48
RMS,NOS	61
SS	67
RMS,NOS	59
SARCOMA,NOS	51
MPNST	44
SARCOMA,NOS	51
SS	62
OSTEOSARCOMA	10
SARCOMA,NOS	48
UPS/MFH	63
SS	55
OSTEOSARCOMA	23
SARCOMA,NOS	29
MPNST	32
DSRCT	39
SARCOMA,NOS	73
SS	58
A-RMS	19
RMS,NOS	34
SARCOMA,NOS	25
DSRCT	15
E-RMS	7
SARCOMA,NOS	46
MPNST	74
SARCOMA,NOS	77
OSTEOSARCOMA	NA
RMS,NOS	7
SS	48
SARCOMA,NOS	1
SS	37
SARCOMA,NOS	6
OSTEOSARCOMA	52
UPS/MFH	35
SARCOMA,NOS	75
OSTEOSARCOMA	70
DSRCT	42
SARCOMA,NOS	57
SARCOMA,NOS	59
UPS/MFH	27
RMS,NOS	67
EWING	50
OSTEOSARCOMA	58
SS	67
SS	15
EWING	17
MPNST	16
SARCOMA,NOS	61
ASPS	29
SARCOMA,NOS	32
SARCOMA,NOS	73
SARCOMA,NOS	30
SS	59
OSTEOSARCOMA	47
SARCOMA,NOS	67
EWING	48
E-RMS	11
A-RMS	43
SARCOMA,NOS	80
UPS/MFH	58
RMS,NOS	62
UPS/MFH	85
MPNST	11
SARCOMA,NOS	61
SARCOMA,NOS	36
OSTEOSARCOMA	19
EWING	24
A-RMS	16
SARCOMA,NOS	63
SARCOMA,NOS	77
UPS/MFH	47
OSTEOSARCOMA	56
OSTEOSARCOMA	70
SARCOMA,NOS	33
RMS,NOS	41
EWING	15
SARCOMA,NOS	68
A-RMS	41
A-RMS	13
SARCOMA,NOS	51
SARCOMA,NOS	76
OSTEOSARCOMA	18
SS	22
A-RMS	19
RMS,NOS	29
OSTEOSARCOMA	18
RMS,NOS	63
OSTEOSARCOMA	58
OSTEOSARCOMA	78
SARCOMA,NOS	72
UPS/MFH	56
SARCOMA,NOS	60
A-RMS	14
RMS,NOS	4
EWING	28
SARCOMA,NOS	24
SARCOMA,NOS	53
OSTEOSARCOMA	15
UPS/MFH	44
SARCOMA,NOS	43
SARCOMA,NOS	41
EWING	17
UPS/MFH	70
SS	18
SS	21
OSTEOSARCOMA	16
SARCOMA,NOS	62
SARCOMA,NOS	78
EWING	25
E-RMS	4
UPS/MFH	70
SS	37
A-RMS	21
OSTEOSARCOMA	45
UPS/MFH	47
SARCOMA,NOS	10
SARCOMA,NOS	50
SARCOMA,NOS	66
E-RMS	2
A-RMS	16
SARCOMA,NOS	68
SS	21
EWING	14
SARCOMA,NOS	62
UPS/MFH	18
SARCOMA,NOS	28
SS	51
OSTEOSARCOMA	30
UPS/MFH	72
SARCOMA,NOS	64
OSTEOSARCOMA	70
RMS,NOS	0
UPS/MFH	54
A-RMS	16
DSRCT	28
MPNST	28
MPNST	9
SARCOMA,NOS	17
DSRCT	27
SARCOMA,NOS	71
RMS,NOS	80
SARCOMA,NOS	70
RMS,NOS	9
RMS,NOS	8
SARCOMA,NOS	13
UPS/MFH	27
SS	60
EWING	15
EWING	39
OSTEOSARCOMA	17
OSTEOSARCOMA	15
SARCOMA,NOS	49
SARCOMA,NOS	60
E-RMS	9
SARCOMA,NOS	49
SARCOMA,NOS	64
SARCOMA,NOS	62
OSTEOSARCOMA	16
SARCOMA,NOS	76
DSRCT	18
UPS/MFH	51
OSTEOSARCOMA	22
SARCOMA,NOS	14
SARCOMA,NOS	36
OSTEOSARCOMA	20
EWING	41
EWING	12
SS	27
SARCOMA,NOS	49
UPS/MFH	78
UPS/MFH	20
SARCOMA,NOS	55
UPS/MFH	32
SARCOMA,NOS	58
SARCOMA,NOS	65
DSRCT	17
SARCOMA,NOS	76
SS	49
E-RMS	26
UPS/MFH	39
OSTEOSARCOMA	23
RMS,NOS	0
SS	36
UPS/MFH	42
OSTEOSARCOMA	17
SARCOMA,NOS	45
SARCOMA,NOS	55
OSTEOSARCOMA	23
SARCOMA,NOS	74
EWING	13
RMS,NOS	72
E-RMS	2
SARCOMA,NOS	61
SARCOMA,NOS	74
EWING	26
RMS,NOS	19
MPNST	25
OSTEOSARCOMA	8
SS	62
SARCOMA,NOS	53
UPS/MFH	46
SARCOMA,NOS	64
EWING	8
DSRCT	66
OSTEOSARCOMA	20
E-RMS	3
UPS/MFH	73
SS	46
SARCOMA,NOS	33
[truncated: 1,318 more rows]
