# Supplementary material for: Clinical genomic profiling in the management of patients with soft tissue and bone sarcoma
Source: Nat Commun. 2022 Jun 15;13:3406. doi: 10.1038/s41467-022-30496-0 (PMC9200814; doi:10.1038/s41467-022-30496-0)
Supplement: Supplementary file 4 — Source Data [file 41467_2022_30496_MOESM4_ESM.zip › src/fig2a-2_data.txt]

Gene	variantType	Prevalence
AKT2	Amplification	0.0105162523900574
AKT2	Amp & Point Mutation/Indel	0.000136574706364381
AKT2	Point Mutation/Indel	0.000273149412728763
ARID1A	Truncation	0.0121551488664299
ARID1A	Point Mutation/Indel	0.0021851953018301
ARID1A	Other Multiple	0.000136574706364381
ARID1A	Deletion	0.000409724119093144
ATM	Truncation	0.00846763179459164
ATM	Other Multiple	0.000136574706364381
ATM	Deletion	0.000273149412728763
ATM	Point Mutation/Indel	0.00150232177000819
ATRX	Truncation	0.0742966402622234
ATRX	Deletion	0.0273149412728763
ATRX	Other Multiple	0.000136574706364381
ATRX	Del & Truncation	0.000273149412728763
ATRX	Point Mutation/Indel	0.000956022944550669
AURKB	Amplification	0.0147500682873532
BCOR	Deletion	0.00177547118273696
BCOR	Truncation	0.0087407812073204
BCOR	Point Mutation/Indel	0.00245834471455886
BCOR	Del & Truncation	0.000136574706364381
BRAF	Amplification	0.00232177000819448
BRAF	Point Mutation/Indel	0.0087407812073204
BRCA2	Point Mutation/Indel	0.000956022944550669
BRCA2	Deletion	0.00532641354821087
BRCA2	Truncation	0.00628243649276154
CCND2	Amplification	0.0136574706364381
CCND3	Amplification	0.0180278612400983
CCND3	Point Mutation/Indel	0.000136574706364381
CCNE1	Amplification	0.0260857689155968
CCNE1	Point Mutation/Indel	0.000136574706364381
CCT6B	Truncation	0.0127014476918875
CCT6B	Point Mutation/Indel	0.00273149412728763
CD36	Truncation	0.0215788036055722
CD36	Deletion	0.000136574706364381
CD36	Point Mutation/Indel	0.000956022944550669
CDK4	Amplification	0.107894018027861
CDKN2A	Deletion	0.147364108167167
CDKN2A	Truncation	0.0118819994537012
CDKN2A	Other Multiple	0.00150232177000819
CDKN2A	Point Mutation/Indel	0.00723845943731221
CDKN2B	Deletion	0.128653373395247
CHEK2	Truncation	0.00778475826276973
CHEK2	Point Mutation/Indel	0.00314121824638077
CHEK2	Deletion	0.000819448238186288
CKS1B	Amplification	0.0147500682873532
CRKL	Amplification	0.0125648729855231
DNMT3A	Point Mutation/Indel	0.0109259765091505
DNMT3A	Truncation	0.0080579076754985
DNMT3A	Deletion	0.00136574706364381
DNMT3A	Other Multiple	0.000136574706364381
EGFR	Amplification	0.00887735591368479
EGFR	Point Mutation/Indel	0.00259491942092324
EGFR	Amp & Point Mutation/Indel	0.000546298825457525
EGFR	Truncation	0.000136574706364381
EPHA3	Amplification	0.0116088500409724
EPHA3	Point Mutation/Indel	0.00177547118273696
EPHA3	Truncation	0.000546298825457525
FGF10	Amplification	0.0151597924064463
FGF23	Amplification	0.0129745971046162
FGF23	Point Mutation/Indel	0.000546298825457525
FGF6	Amplification	0.0127014476918875
FGF6	Point Mutation/Indel	0.000546298825457525
FGF6	Truncation	0.000136574706364381
FGFR1	Amplification	0.0159792406446326
FGFR1	Point Mutation/Indel	0.00259491942092324
FGFR1	Truncation	0.000273149412728763
FGFR1	Amp & Point Mutation/Indel	0.000136574706364381
FRS2	Amplification	0.0667850314121825
FRS2	Point Mutation/Indel	0.000273149412728763
GID4	Amplification	0.0449330783938815
GNAS	Amplification	0.00846763179459164
GNAS	Other Multiple	0.000136574706364381
GNAS	Amp & Point Mutation/Indel	0.000273149412728763
GNAS	Point Mutation/Indel	0.00136574706364381
IDH1	Point Mutation/Indel	0.0109259765091505
IDH1	Truncation	0.000136574706364381
IGF1R	Amplification	0.0140671947555313
IGF1R	Point Mutation/Indel	0.000273149412728763
JAK2	Amplification	0.00901393062004917
JAK2	Amp & Point Mutation/Indel	0.000136574706364381
JAK2	Point Mutation/Indel	0.00109259765091505
JUN	Amplification	0.0284075389237913
KAT6A	Amplification	0.0122917235727943
KAT6A	Truncation	0.000136574706364381
KAT6A	Point Mutation/Indel	0.000546298825457525
KDM5A	Amplification	0.0140671947555313
KDM5A	Point Mutation/Indel	0.000273149412728763
KDR	Amplification	0.0230811253755804
KDR	Point Mutation/Indel	0.00355094236547391
KIT	Amplification	0.0262223436219612
KIT	Other Multiple	0.000273149412728763
KIT	Point Mutation/Indel	0.010379677683693
KIT	Amp & Point Mutation/Indel	0.000273149412728763
KMT2C	Point Mutation/Indel	0.00341436765910953
KMT2C	Truncation	0.0139306200491669
KMT2C	Deletion	0.000273149412728763
KMT2D	Truncation	0.0165255394700901
KMT2D	Point Mutation/Indel	0.00259491942092324
KMT2D	Deletion	0.000409724119093144
KRAS	Point Mutation/Indel	0.0142037694618957
KRAS	Amplification	0.00915050532641355
KRAS	Amp & Point Mutation/Indel	0.00122917235727943
LRP1B	Point Mutation/Indel	0.00600928708003278
LRP1B	Truncation	0.00846763179459164
LRP1B	Deletion	0.00396066648456706
LRP1B	Other Multiple	0.000819448238186288
MAP3K6	Truncation	0.0109259765091505
MAP3K6	Point Mutation/Indel	0.000682873531821907
MCL1	Amplification	0.0200764818355641
MCL1	Point Mutation/Indel	0.000136574706364381
MDM2	Amplification	0.108576891559683
MED12	Point Mutation/Indel	0.0128380223982518
MUTYH	Point Mutation/Indel	0.0121551488664299
MUTYH	Truncation	0.000409724119093144
MUTYH	Deletion	0.000136574706364381
MYC	Amplification	0.0409724119093144
MYC	Point Mutation/Indel	0.000136574706364381
NF1	Deletion	0.0200764818355641
NF1	Truncation	0.0411089866156788
NF1	Point Mutation/Indel	0.00286806883365201
NF1	Other Multiple	0.000409724119093144
NF1	Del & Truncation	0.000409724119093144
NF2	Deletion	0.00464354001638896
NF2	Truncation	0.0116088500409724
NF2	Point Mutation/Indel	0.000956022944550669
NOTCH1	Truncation	0.00669216061185468
NOTCH1	Deletion	0.000273149412728763
NOTCH1	Other Multiple	0.000956022944550669
NOTCH1	Point Mutation/Indel	0.00464354001638896
NOTCH2	Truncation	0.0106528270964217
NOTCH2	Point Mutation/Indel	0.00232177000819448
NOTCH2	Deletion	0.000136574706364381
NRAS	Point Mutation/Indel	0.0122917235727943
NRAS	Amplification	0.00177547118273696
NRAS	Amp & Point Mutation/Indel	0.000682873531821907
PASK	Truncation	0.00996995356459984
PASK	Deletion	0.000273149412728763
PASK	Point Mutation/Indel	0.00259491942092324
PDCD1LG2	Amplification	0.00983337885823546
PDCD1LG2	Point Mutation/Indel	0.000682873531821907
PDGFRA	Amplification	0.0295001365747064
PDGFRA	Point Mutation/Indel	0.00396066648456706
PDGFRA	Amp & Point Mutation/Indel	0.000273149412728763
PIK3CA	Point Mutation/Indel	0.0318219065829008
PIK3CA	Amplification	0.00259491942092324
PIK3CA	Truncation	0.000273149412728763
PIK3CA	Other Multiple	0.000136574706364381
PIK3CA	Amp & Point Mutation/Indel	0.000136574706364381
PTEN	Truncation	0.0167986888828189
PTEN	Deletion	0.0427478830920514
PTEN	Point Mutation/Indel	0.00846763179459164
PTEN	Other Multiple	0.00177547118273696
PTEN	Del & Truncation	0.000409724119093144
RB1	Truncation	0.0682873531821907
RB1	Deletion	0.102294455066922
RB1	Other Multiple	0.000682873531821907
RB1	Point Mutation/Indel	0.00300464354001639
RB1	Del & Truncation	0.000546298825457525
RICTOR	Amplification	0.02649549303469
RICTOR	Point Mutation/Indel	0.000546298825457525
SMARCB1	Truncation	0.00532641354821087
SMARCB1	Point Mutation/Indel	0.00191204588910134
SMARCB1	Deletion	0.00682873531821907
SMARCB1	Del & Truncation	0.000136574706364381
SUZ12	Truncation	0.00983337885823546
SUZ12	Deletion	0.00327779295274515
SUZ12	Del & Truncation	0.000409724119093144
TET2	Truncation	0.0087407812073204
TET2	Point Mutation/Indel	0.0021851953018301
TET2	Other Multiple	0.000273149412728763
TP53	Point Mutation/Indel	0.188063370663753
TP53	Deletion	0.0726577437858509
TP53	Truncation	0.101338432122371
TP53	Other Multiple	0.0142037694618957
TP53	Del & Truncation	0.000273149412728763
TSC2	Deletion	0.00191204588910134
TSC2	Truncation	0.00751160885004097
TSC2	Point Mutation/Indel	0.00109259765091505
ZNF217	Amplification	0.0105162523900574
ZNF217	Point Mutation/Indel	0.000136574706364381
ZNF703	Amplification	0.0184375853591915
