# Supplementary material for: Clinical genomic profiling in the management of patients with soft tissue and bone sarcoma
Source: Nat Commun. 2022 Jun 15;13:3406. doi: 10.1038/s41467-022-30496-0 (PMC9200814; doi:10.1038/s41467-022-30496-0)
Supplement: Supplementary file 4 — Source Data [file 41467_2022_30496_MOESM4_ESM.zip › src/fig4a_data.txt]

gLOH	final_disease	group
15.18	UPS/MFH	Soft Tissue
8.8	LMS	Soft Tissue
4.94	EWING	Bone
0.21	SFT	Soft Tissue
3.02	EWING	Bone
16.33	LMS	Soft Tissue
16.73	UPS/MFH	Soft Tissue
0.03	SFT	Soft Tissue
9.93	LMS	Soft Tissue
0.47	MYX-LPS	Soft Tissue
4.84	GIST	Other
2.27	GIST	Other
12.63	W/D-DLPS	Soft Tissue
18.93	LMS	Soft Tissue
1.3	MES-CHONDROSARCOMA	Bone
17.77	OSTEOSARCOMA	Bone
3.8	E-RMS	Soft Tissue
11.24	SARCOMA,NOS	Soft Tissue
27.46	UPS/MFH	Soft Tissue
14.57	OSTEOSARCOMA	Bone
10.18	E-RMS	Soft Tissue
1.5	OSTEOSARCOMA	Bone
0.87	CHONDROSARCOMA	Bone
10.41	W/D-DLPS	Soft Tissue
0	EWING	Bone
11.81	URC/EL	Bone
11.05	UT-ESS	Soft Tissue
5.76	W/D-DLPS	Soft Tissue
12.69	OSTEOSARCOMA	Bone
10.07	CHONDROSARCOMA	Bone
0.37	CCS	Soft Tissue
11.6	LMS	Soft Tissue
20.21	MPNST	Soft Tissue
1.44	EWING	Bone
0.55	URC/EL	Bone
4.13	PLEO-LPS	Soft Tissue
6.19	UPS/MFH	Soft Tissue
12.16	LMS	Soft Tissue
16.15	UT-LMS	Soft Tissue
3.44	LMS	Soft Tissue
31.24	UT-ESS	Soft Tissue
8.68	UT-LMS	Soft Tissue
4.32	ES	Soft Tissue
13.79	SARCOMA,NOS	Soft Tissue
0	A-RMS	Soft Tissue
1.92	SS	Soft Tissue
3.19	EWING	Bone
9.18	E-RMS	Soft Tissue
5.2	SARCOMA,NOS	Soft Tissue
0.25	PEComa	Soft Tissue
1.14	EMC	Soft Tissue
18.58	OSTEOSARCOMA	Bone
5.42	CHONDROSARCOMA	Bone
6.83	LMS	Soft Tissue
17.38	SARCOMA,NOS	Soft Tissue
21.66	UT-LMS	Soft Tissue
10.07	SARCOMA,NOS	Soft Tissue
6.8	OSTEOSARCOMA	Bone
1.22	W/D-DLPS	Soft Tissue
18.08	UT-LMS	Soft Tissue
3.32	UT-LMS	Soft Tissue
25.39	SARCOMA,NOS	Soft Tissue
20.08	MPNST	Soft Tissue
11.85	PEComa	Soft Tissue
0.28	W/D-DLPS	Soft Tissue
0.9	W/D-DLPS	Soft Tissue
14.97	OSTEOSARCOMA	Bone
18.99	CHONDROSARCOMA	Bone
1.73	MYX-LPS	Soft Tissue
9.76	SARCOMA,NOS	Soft Tissue
1.85	E-RMS	Soft Tissue
15.73	OSTEOSARCOMA	Bone
18.93	LMS	Soft Tissue
18.81	OSTEOSARCOMA	Bone
6.25	LMS	Soft Tissue
1.85	A-RMS	Soft Tissue
11.57	SARCOMA,NOS	Soft Tissue
21.85	UT-LMS	Soft Tissue
18.27	LMS	Soft Tissue
20.91	OSTEOSARCOMA	Bone
6.57	LMS	Soft Tissue
0	UPS/MFH	Soft Tissue
12.48	SARCOMA,NOS	Soft Tissue
1.37	SARCOMA,NOS	Soft Tissue
46.43	RMS,NOS	Soft Tissue
12.04	ANGIOSARCOMA	Soft Tissue
12.15	LMS	Soft Tissue
1.64	SARCOMA,NOS	Soft Tissue
21.27	SARCOMA,NOS	Soft Tissue
12.26	UT-LMS	Soft Tissue
3.99	ANGIOSARCOMA	Soft Tissue
3.06	FIBROSARCOMA	Soft Tissue
5.32	SS	Soft Tissue
6.7	SARCOMA,NOS	Soft Tissue
2.62	SFT	Soft Tissue
1.82	RMS,NOS	Soft Tissue
24.6	SARCOMA,NOS	Soft Tissue
1.33	LMS	Soft Tissue
2.03	URC/EL	Bone
18.2	W/D-DLPS	Soft Tissue
19.26	W/D-DLPS	Soft Tissue
4.84	CHONDROSARCOMA	Bone
8.44	OSTEOSARCOMA	Bone
20.82	SARCOMA,NOS	Soft Tissue
3.94	LMS	Soft Tissue
2.12	EWING	Bone
7.71	CCS	Soft Tissue
13.13	W/D-DLPS	Soft Tissue
8.48	LMS	Soft Tissue
3.92	LMS	Soft Tissue
0.87	EWING	Bone
2.3	EWING	Bone
23.08	OSTEOSARCOMA	Bone
13.92	LMS	Soft Tissue
11.15	UT-LMS	Soft Tissue
16.29	FIBROSARCOMA	Soft Tissue
4.5	EWING	Bone
18.11	PLEO-LPS	Soft Tissue
7.87	MPNST	Soft Tissue
13.81	LMS	Soft Tissue
13.82	LMS	Soft Tissue
47.75	ES-OSTEOSARCOMA	Soft Tissue
1.6	SARCOMA,NOS	Soft Tissue
9.28	ANGIOSARCOMA	Soft Tissue
1.57	EWING	Bone
10.96	E-RMS	Soft Tissue
0.68	SARCOMA,NOS	Soft Tissue
30.28	SARCOMA,NOS	Soft Tissue
0.45	GIST	Other
3.76	SS	Soft Tissue
4.11	LMS	Soft Tissue
9.8	PLEO-LPS	Soft Tissue
3.57	EWING	Bone
14.28	OSTEOSARCOMA	Bone
10.95	UT-LMS	Soft Tissue
8.08	LMS	Soft Tissue
7.28	UPS/MFH	Soft Tissue
0	GIST	Other
12.65	OSTEOSARCOMA	Bone
1.9	CHONDROSARCOMA	Bone
1.94	SARCOMA,NOS	Soft Tissue
12.99	OSTEOSARCOMA	Bone
0.49	RMS,NOS	Soft Tissue
27.63	RMS,NOS	Soft Tissue
5.56	MYXOFIBROSARCOMA	Soft Tissue
5.86	LMS	Soft Tissue
2.05	SARCOMA,NOS	Soft Tissue
20.14	SARCOMA,NOS	Soft Tissue
28.16	UT-LMS	Soft Tissue
9.99	LMS	Soft Tissue
7.1	OSTEOSARCOMA	Bone
28.59	MYXOFIBROSARCOMA	Soft Tissue
17.27	LMS	Soft Tissue
5.44	OSTEOSARCOMA	Bone
14.54	LMS	Soft Tissue
17.09	PLEO-RMS	Soft Tissue
0.04	EMC	Soft Tissue
1.73	EWING	Bone
31.19	SARCOMA,NOS	Soft Tissue
4.82	URC/EL	Bone
3.38	SS	Soft Tissue
9.09	SARCOMA,NOS	Soft Tissue
0.78	SS	Soft Tissue
21.38	UT-LMS	Soft Tissue
9.35	LPS,NOS	Soft Tissue
13.04	PEComa	Soft Tissue
23.66	OSTEOSARCOMA	Bone
11.27	UT-ESS	Soft Tissue
12.65	PLEO-RMS	Soft Tissue
0.01	GIST	Other
8.32	LMS	Soft Tissue
6.22	ANGIOSARCOMA	Soft Tissue
16.72	SARCOMA,NOS	Soft Tissue
0.33	UPS/MFH-BONE	Bone
7.11	ES	Soft Tissue
1.54	SFT	Soft Tissue
0.35	URC/EL	Bone
15.52	OSTEOSARCOMA	Bone
9.19	ANGIOSARCOMA	Soft Tissue
5.56	SFT	Soft Tissue
6.83	SARCOMA,NOS	Soft Tissue
0.27	EWING	Bone
4.4	UT-LMS	Soft Tissue
8.12	LMS	Soft Tissue
10.28	LMS	Soft Tissue
14.71	SARCOMA,NOS	Soft Tissue
17.28	MPNST	Soft Tissue
8.95	LMS	Soft Tissue
18.66	SARCOMA,NOS	Soft Tissue
0.9	CHONDROSARCOMA	Bone
0.06	SARCOMA,NOS	Soft Tissue
11.38	UPS/MFH	Soft Tissue
16.77	UT-LMS	Soft Tissue
4.98	SFT	Soft Tissue
10.48	SARCOMA,NOS	Soft Tissue
9.92	LMS	Soft Tissue
8.9	SARCOMA,NOS	Soft Tissue
4.37	MES-CHONDROSARCOMA	Bone
8.32	UT-LMS	Soft Tissue
9.45	DFSP	Soft Tissue
9.93	ANGIOSARCOMA	Soft Tissue
12.92	LMS	Soft Tissue
8.54	OSTEOSARCOMA	Bone
20.97	LMS	Soft Tissue
12.44	SARCOMA,NOS	Soft Tissue
8.69	LMS	Soft Tissue
4.58	UT-LMS	Soft Tissue
15.16	SARCOMA,NOS	Soft Tissue
1.57	LGFMS/SEF	Soft Tissue
10.92	E-RMS	Soft Tissue
17.66	UT-LMS	Soft Tissue
0.77	SARCOMA,NOS	Soft Tissue
6.76	CHONDROSARCOMA	Bone
5.54	SARCOMA,NOS	Soft Tissue
0.6	SARCOMA,NOS	Soft Tissue
0.01	EWING	Bone
0.49	GIST	Other
10.8	PEComa	Soft Tissue
11.96	SARCOMA,NOS	Soft Tissue
8.93	OSTEOSARCOMA	Bone
6.36	UT-LMS	Soft Tissue
2.01	UT-LMS	Soft Tissue
5.24	ES-OSTEOSARCOMA	Soft Tissue
4.45	LGFMS/SEF	Soft Tissue
12.14	UT-LMS	Soft Tissue
13.05	W/D-DLPS	Soft Tissue
22.64	OSTEOSARCOMA	Bone
21.52	SARCOMA,NOS	Soft Tissue
0.36	OSTEOSARCOMA	Bone
17.25	LMS	Soft Tissue
7.17	LMS	Soft Tissue
13.59	CHONDROSARCOMA	Bone
24.21	CHONDROSARCOMA	Bone
4.69	EWING	Bone
6.1	LMS	Soft Tissue
19.02	CHONDROSARCOMA	Bone
19.68	UT-LMS	Soft Tissue
9.62	OSTEOSARCOMA	Bone
18.57	SARCOMA,NOS	Soft Tissue
25.03	UT-LMS	Soft Tissue
24.86	OSTEOSARCOMA	Bone
21.14	LMS	Soft Tissue
5.51	OSTEOSARCOMA	Bone
9.2	MPNST	Soft Tissue
27.26	UT-LMS	Soft Tissue
20.86	SARCOMA,NOS	Soft Tissue
14.43	SARCOMA,NOS	Soft Tissue
0.22	SFT	Soft Tissue
26.52	LMS	Soft Tissue
18.78	LMS	Soft Tissue
10.04	SARCOMA,NOS	Soft Tissue
18.76	OSTEOSARCOMA	Bone
12.68	PLEO-LPS	Soft Tissue
23.44	SARCOMA,NOS	Soft Tissue
8.2	PEComa	Soft Tissue
9.97	LMS	Soft Tissue
18.79	MYXOFIBROSARCOMA	Soft Tissue
35.27	CHORDOMA	Bone
13.54	UT-LMS	Soft Tissue
0	OSTEOSARCOMA	Bone
16.06	W/D-DLPS	Soft Tissue
19.59	SARCOMA,NOS	Soft Tissue
6.48	OSTEOSARCOMA	Bone
14.82	DSRCT	Soft Tissue
21.55	MPNST	Soft Tissue
2.74	LGFMS/SEF	Soft Tissue
1.17	ES	Soft Tissue
20.64	PLEO-RMS	Soft Tissue
10.09	LMS	Soft Tissue
27.42	OSTEOSARCOMA	Bone
16.38	UT-LMS	Soft Tissue
9.48	ES	Soft Tissue
10.09	OSTEOSARCOMA	Bone
10.34	SFT	Soft Tissue
26.58	OSTEOSARCOMA	Bone
1.58	MYX-LPS	Soft Tissue
16.31	SARCOMA,NOS	Soft Tissue
18.91	MYXOFIBROSARCOMA	Soft Tissue
9.24	LMS	Soft Tissue
8.41	FIBROSARCOMA	Soft Tissue
10.48	OSTEOSARCOMA	Bone
0	OSTEOSARCOMA	Bone
11.22	SARCOMA,NOS	Soft Tissue
19.17	UT-LMS	Soft Tissue
12.41	SARCOMA,NOS	Soft Tissue
0.37	RMS,NOS	Soft Tissue
19.43	LMS	Soft Tissue
12.78	UT-LMS	Soft Tissue
10.78	LMS	Soft Tissue
0.22	SARCOMA,NOS	Soft Tissue
7.2	LMS	Soft Tissue
33.61	SARCOMA,NOS	Soft Tissue
6.95	UT-ESS	Soft Tissue
25.18	LMS	Soft Tissue
17.42	UPS/MFH	Soft Tissue
17.5	OSTEOSARCOMA	Bone
13.33	UPS/MFH	Soft Tissue
16.38	SARCOMA,NOS	Soft Tissue
12.15	SARCOMA,NOS	Soft Tissue
0.56	CCS	Soft Tissue
3.6	ASPS	Soft Tissue
8.2	PLEO-LPS	Soft Tissue
6.74	SARCOMA,NOS	Soft Tissue
10.54	SARCOMA,NOS	Soft Tissue
20.29	PEComa	Soft Tissue
1.57	EWING	Bone
20.42	MPNST	Soft Tissue
8.86	UT-LMS	Soft Tissue
0.88	W/D-DLPS	Soft Tissue
0	SARCOMA,NOS	Soft Tissue
19.63	OSTEOSARCOMA	Bone
2.78	UT-ESS	Soft Tissue
30.86	SARCOMA,NOS	Soft Tissue
22.35	SARCOMA,NOS	Soft Tissue
4.94	LGFMS/SEF	Soft Tissue
13.82	UPS/MFH	Soft Tissue
4.57	EWING	Bone
15.92	UPS/MFH	Soft Tissue
8.08	GIST	Other
4.92	SARCOMA,NOS	Soft Tissue
13.1	LMS	Soft Tissue
0.42	SARCOMA,NOS	Soft Tissue
0	SARCOMA,NOS	Soft Tissue
12.23	ES-OSTEOSARCOMA	Soft Tissue
16.5	UPS/MFH-BONE	Bone
11.43	MYXOFIBROSARCOMA	Soft Tissue
14.17	UT-LMS	Soft Tissue
0.07	SARCOMA,NOS	Soft Tissue
0.96	DSRCT	Soft Tissue
25.88	UT-LMS	Soft Tissue
17.16	UPS/MFH	Soft Tissue
1.23	SARCOMA,NOS	Soft Tissue
0.35	GIST	Other
2.01	UT-ESS	Soft Tissue
11.25	UPS/MFH	Soft Tissue
10.19	UT-ESS	Soft Tissue
2.96	SARCOMA,NOS	Soft Tissue
15.26	OSTEOSARCOMA	Bone
9.25	SARCOMA,NOS	Soft Tissue
20.9	OSTEOSARCOMA	Bone
14.53	SARCOMA,NOS	Soft Tissue
18.36	SARCOMA,NOS	Soft Tissue
5.48	UT-LMS	Soft Tissue
3.36	W/D-DLPS	Soft Tissue
3.25	DFSP	Soft Tissue
3.85	EMC	Soft Tissue
18.48	OSTEOSARCOMA	Bone
10.45	LMS	Soft Tissue
13.82	SARCOMA,NOS	Soft Tissue
5.98	LMS	Soft Tissue
21.44	SARCOMA,NOS	Soft Tissue
0	CHONDROSARCOMA	Bone
2.67	FIBROSARCOMA	Soft Tissue
24.22	UT-LMS	Soft Tissue
3.53	LMS	Soft Tissue
1.56	PLEO-RMS	Soft Tissue
7.26	UT-ESS	Soft Tissue
4.27	LMS	Soft Tissue
1.56	EWING	Bone
40.91	SARCOMA,NOS	Soft Tissue
23.49	UPS/MFH	Soft Tissue
0.62	ANGIOSARCOMA	Soft Tissue
14.66	LMS	Soft Tissue
8.29	CHONDROSARCOMA	Bone
1.9	MPNST	Soft Tissue
4.77	LMS	Soft Tissue
3.55	SARCOMA,NOS	Soft Tissue
19.87	SARCOMA,NOS	Soft Tissue
2.01	CCS	Soft Tissue
16.64	OSTEOSARCOMA	Bone
17.69	UPS/MFH	Soft Tissue
0	SFT	Soft Tissue
3.61	E-RMS	Soft Tissue
12.72	OSTEOSARCOMA	Bone
13.37	OSTEOSARCOMA	Bone
20.64	UT-LMS	Soft Tissue
1.57	EWING	Bone
1.17	W/D-DLPS	Soft Tissue
1.62	EWING	Bone
23.62	ES-OSTEOSARCOMA	Soft Tissue
1.16	MYX-LPS	Soft Tissue
16.87	LMS	Soft Tissue
5.74	SARCOMA,NOS	Soft Tissue
11.88	SARCOMA,NOS	Soft Tissue
12.92	MPNST	Soft Tissue
11.74	OSTEOSARCOMA	Bone
14.67	UT-LMS	Soft Tissue
25.95	LMS	Soft Tissue
7.2	SARCOMA,NOS	Soft Tissue
0.47	EWING	Bone
12	UT-LMS	Soft Tissue
2.05	W/D-DLPS	Soft Tissue
4.4	UT-LMS	Soft Tissue
17.3	SARCOMA,NOS	Soft Tissue
10.94	MPNST	Soft Tissue
0	EWING	Bone
7.21	SARCOMA,NOS	Soft Tissue
7.16	A-RMS	Soft Tissue
19.61	UT-LMS	Soft Tissue
20.26	LMS	Soft Tissue
2.37	MYX-LPS	Soft Tissue
3.92	DSRCT	Soft Tissue
0.27	DSRCT	Soft Tissue
2.13	SS	Soft Tissue
24.84	W/D-DLPS	Soft Tissue
11.02	UT-ESS	Soft Tissue
10.74	UPS/MFH	Soft Tissue
4.82	GIST	Other
9.96	ANGIOSARCOMA	Soft Tissue
5.94	SS	Soft Tissue
0.17	GIST	Other
3.75	SARCOMA,NOS	Soft Tissue
16.63	UT-LMS	Soft Tissue
15.71	LMS	Soft Tissue
4.06	UT-ESS	Soft Tissue
8.47	SARCOMA,NOS	Soft Tissue
5.09	E-RMS	Soft Tissue
0.42	DSRCT	Soft Tissue
9.45	SARCOMA,NOS	Soft Tissue
1.13	ANGIOSARCOMA	Soft Tissue
24.35	SARCOMA,NOS	Soft Tissue
3.37	EWING	Bone
4.92	UPS/MFH	Soft Tissue
9.82	UT-LMS	Soft Tissue
19.14	LMS	Soft Tissue
3.82	SFT	Soft Tissue
10.78	PLEO-LPS	Soft Tissue
18.68	SARCOMA,NOS	Soft Tissue
36.05	OSTEOSARCOMA	Bone
6.93	LMS	Soft Tissue
1.83	ASPS	Soft Tissue
2.12	MYX-LPS	Soft Tissue
6	LMS	Soft Tissue
21.61	ANGIOSARCOMA	Soft Tissue
15.4	UT-LMS	Soft Tissue
14.31	MPNST	Soft Tissue
5.89	LMS	Soft Tissue
3.79	W/D-DLPS	Soft Tissue
9.99	SARCOMA,NOS	Soft Tissue
1.18	SARCOMA,NOS	Soft Tissue
9.31	ES	Soft Tissue
0.31	A-RMS	Soft Tissue
6.76	SARCOMA,NOS	Soft Tissue
1.16	LMS	Soft Tissue
1.52	SARCOMA,NOS	Soft Tissue
13.93	LMS	Soft Tissue
10.92	LMS	Soft Tissue
0.68	A-RMS	Soft Tissue
20.37	UT-ESS	Soft Tissue
12.14	OSTEOSARCOMA	Bone
6.11	SARCOMA,NOS	Soft Tissue
14.74	UPS/MFH-BONE	Bone
5.12	SS	Soft Tissue
10.4	UT-ESS	Soft Tissue
7.47	LMS	Soft Tissue
11.56	GIST	Other
5.36	CCS	Soft Tissue
33.45	CHONDROSARCOMA	Bone
0	CHONDROSARCOMA	Bone
26.83	PLEO-RMS	Soft Tissue
18.6	W/D-DLPS	Soft Tissue
3.77	UT-LMS	Soft Tissue
4.03	MYXOFIBROSARCOMA	Soft Tissue
4.33	LMS	Soft Tissue
16.69	UPS/MFH	Soft Tissue
46.71	MPNST	Soft Tissue
11.97	LMS	Soft Tissue
1.56	SARCOMA,NOS	Soft Tissue
18.84	MYXOFIBROSARCOMA	Soft Tissue
4.89	CHONDROSARCOMA	Bone
7.29	SARCOMA,NOS	Soft Tissue
13.18	SARCOMA,NOS	Soft Tissue
16.66	UT-ESS	Soft Tissue
11.96	UT-ESS	Soft Tissue
21.34	IMT	Soft Tissue
17.7	SARCOMA,NOS	Soft Tissue
1.75	SFT	Soft Tissue
0.93	SARCOMA,NOS	Soft Tissue
14.62	OSTEOSARCOMA	Bone
1.12	EWING	Bone
23.25	RMS,NOS	Soft Tissue
60.32	SARCOMA,NOS	Soft Tissue
12.11	MPNST	Soft Tissue
15.17	SS	Soft Tissue
2.05	ANGIOSARCOMA	Soft Tissue
17.13	SARCOMA,NOS	Soft Tissue
20.73	SARCOMA,NOS	Soft Tissue
0	GIST	Other
15.67	MPNST	Soft Tissue
12.53	SARCOMA,NOS	Soft Tissue
18.83	UT-LMS	Soft Tissue
4.25	LMS	Soft Tissue
31.93	SARCOMA,NOS	Soft Tissue
0.68	DSRCT	Soft Tissue
3.36	GIST	Other
0.49	LPS,NOS	Soft Tissue
14.03	LMS	Soft Tissue
1.61	EWING	Bone
22.68	SARCOMA,NOS	Soft Tissue
0.46	LMS	Soft Tissue
3.32	E-RMS	Soft Tissue
2.69	W/D-DLPS	Soft Tissue
7.7	UT-LMS	Soft Tissue
24.5	SARCOMA,NOS	Soft Tissue
4.09	ANGIOSARCOMA	Soft Tissue
2.09	UT-ESS	Soft Tissue
2.62	MPNST	Soft Tissue
6.23	LMS	Soft Tissue
9.18	DSRCT	Soft Tissue
35.9	SARCOMA,NOS	Soft Tissue
4.94	SS	Soft Tissue
5.48	SARCOMA,NOS	Soft Tissue
0.63	CHONDROSARCOMA	Bone
5.5	UT-LMS	Soft Tissue
12.8	UT-LMS	Soft Tissue
6.71	CHONDROSARCOMA	Bone
1.44	GIST	Other
27.4	UPS/MFH	Soft Tissue
6.79	MPNST	Soft Tissue
6.73	MPNST	Soft Tissue
7.15	SARCOMA,NOS	Soft Tissue
0.41	DSRCT	Soft Tissue
0	EWING	Bone
9.37	LPS,NOS	Soft Tissue
8.58	CHONDROSARCOMA	Bone
12.67	LMS	Soft Tissue
4.43	DFSP	Soft Tissue
17.38	LMS	Soft Tissue
2.32	E-RMS	Soft Tissue
0	W/D-DLPS	Soft Tissue
28.46	UPS/MFH	Soft Tissue
11.51	UT-ESS	Soft Tissue
2.25	RMS,NOS	Soft Tissue
0.69	E-RMS	Soft Tissue
17.88	UPS/MFH	Soft Tissue
17.06	UT-LMS	Soft Tissue
3.66	SS	Soft Tissue
4.98	EWING	Bone
3.24	UT-LMS	Soft Tissue
2.75	A-RMS	Soft Tissue
2.66	GCTB	Other
12.05	SARCOMA,NOS	Soft Tissue
2.46	PLEO-RMS	Soft Tissue
13.02	UT-LMS	Soft Tissue
3.1	W/D-DLPS	Soft Tissue
5.76	CHONDROSARCOMA	Bone
1.77	UT-ESS	Soft Tissue
14.64	PEComa	Soft Tissue
10.88	LMS	Soft Tissue
21.36	UT-LMS	Soft Tissue
18.39	SARCOMA,NOS	Soft Tissue
9.94	SARCOMA,NOS	Soft Tissue
29.55	MPNST	Soft Tissue
7.41	W/D-DLPS	Soft Tissue
6.23	SARCOMA,NOS	Soft Tissue
12.95	LMS	Soft Tissue
4.99	EWING	Bone
10.2	LMS	Soft Tissue
9.05	OSTEOSARCOMA	Bone
22.95	SARCOMA,NOS	Soft Tissue
8.61	E-RMS	Soft Tissue
3.79	MYX-LPS	Soft Tissue
16.88	UPS/MFH	Soft Tissue
7.13	CHONDROSARCOMA	Bone
10.04	SARCOMA,NOS	Soft Tissue
17.65	OSTEOSARCOMA	Bone
0.02	SS	Soft Tissue
25.58	UT-LMS	Soft Tissue
17.66	OSTEOSARCOMA	Bone
6.55	LMS	Soft Tissue
13.62	SARCOMA,NOS	Soft Tissue
5.94	UT-LMS	Soft Tissue
0.2	E-RMS	Soft Tissue
5.31	W/D-DLPS	Soft Tissue
0.1	SS	Soft Tissue
0.83	SFT	Soft Tissue
1.56	SARCOMA,NOS	Soft Tissue
8.55	SARCOMA,NOS	Soft Tissue
0.26	SARCOMA,NOS	Soft Tissue
14.86	UT-ESS	Soft Tissue
13.13	UPS/MFH	Soft Tissue
7.39	FIBROSARCOMA	Soft Tissue
13.5	CHONDROSARCOMA	Bone
8.33	UPS/MFH	Soft Tissue
15.6	ANGIOSARCOMA	Soft Tissue
3.03	ANGIOSARCOMA	Soft Tissue
2.26	SARCOMA,NOS	Soft Tissue
19.34	LMS	Soft Tissue
4.25	MPNST	Soft Tissue
6.09	CHONDROSARCOMA	Bone
3.26	SARCOMA,NOS	Soft Tissue
2.79	W/D-DLPS	Soft Tissue
4.38	ES	Soft Tissue
13.27	SARCOMA,NOS	Soft Tissue
0	SARCOMA,NOS	Soft Tissue
25.8	OSTEOSARCOMA	Bone
8.88	DSRCT	Soft Tissue
2.41	SFT	Soft Tissue
7.86	SARCOMA,NOS	Soft Tissue
7.47	MPNST	Soft Tissue
22.7	MPNST	Soft Tissue
0.59	ES	Soft Tissue
15.01	SARCOMA,NOS	Soft Tissue
18.24	UT-LMS	Soft Tissue
4.41	LMS	Soft Tissue
6.95	W/D-DLPS	Soft Tissue
0	OSTEOSARCOMA	Bone
12.08	UT-ESS	Soft Tissue
6.69	CCS	Soft Tissue
20.81	MPNST	Soft Tissue
7.42	UT-LMS	Soft Tissue
18.6	LMS	Soft Tissue
7.76	SARCOMA,NOS	Soft Tissue
15.36	SARCOMA,NOS	Soft Tissue
28.2	UT-LMS	Soft Tissue
12.4	SARCOMA,NOS	Soft Tissue
15.38	FIBROSARCOMA	Soft Tissue
0.75	ASPS	Soft Tissue
6.17	SARCOMA,NOS	Soft Tissue
20.9	MYXOFIBROSARCOMA	Soft Tissue
13.52	MPNST	Soft Tissue
3.23	A-RMS	Soft Tissue
4.26	E-RMS	Soft Tissue
1.07	EWING	Bone
0.22	CCS	Soft Tissue
21.72	SARCOMA,NOS	Soft Tissue
2.41	SARCOMA,NOS	Soft Tissue
9.13	UT-ESS	Soft Tissue
20.64	SARCOMA,NOS	Soft Tissue
19.34	SARCOMA,NOS	Soft Tissue
12.73	CHONDROSARCOMA	Bone
6.24	SARCOMA,NOS	Soft Tissue
18.12	W/D-DLPS	Soft Tissue
20.29	MPNST	Soft Tissue
3.82	OSTEOSARCOMA	Bone
7.01	W/D-DLPS	Soft Tissue
9.07	UT-LMS	Soft Tissue
0.24	A-RMS	Soft Tissue
0.83	MYX-LPS	Soft Tissue
1.49	SS	Soft Tissue
6.02	LMS	Soft Tissue
0.66	SS	Soft Tissue
21.21	UT-LMS	Soft Tissue
6.59	SS	Soft Tissue
8.74	A-RMS	Soft Tissue
7.06	LMS	Soft Tissue
9.64	UT-LMS	Soft Tissue
10.45	W/D-DLPS	Soft Tissue
1.53	GCTB	Other
6.55	LMS	Soft Tissue
3.79	DFSP	Soft Tissue
26.66	UPS/MFH	Soft Tissue
13.21	SS	Soft Tissue
31.14	OSTEOSARCOMA	Bone
13.65	MPNST	Soft Tissue
4.37	EMC	Soft Tissue
24.01	ANGIOSARCOMA	Soft Tissue
12.53	MPNST	Soft Tissue
24.6	LMS	Soft Tissue
12.37	LMS	Soft Tissue
2.31	EWING	Bone
9.93	LGFMS/SEF	Soft Tissue
1.53	EWING	Bone
3.82	ANGIOSARCOMA	Soft Tissue
10.06	LMS	Soft Tissue
5.17	MPNST	Soft Tissue
23.15	SARCOMA,NOS	Soft Tissue
2.69	ES-OSTEOSARCOMA	Soft Tissue
20.75	MPNST	Soft Tissue
5.21	W/D-DLPS	Soft Tissue
15.86	UPS/MFH	Soft Tissue
27.41	LMS	Soft Tissue
1.99	EWING	Bone
5.67	OSTEOSARCOMA	Bone
14.41	ES-OSTEOSARCOMA	Soft Tissue
5.04	UT-ESS	Soft Tissue
1.57	SARCOMA,NOS	Soft Tissue
13.95	UPS/MFH	Soft Tissue
9.69	UT-LMS	Soft Tissue
1.4	SS	Soft Tissue
12.89	SARCOMA,NOS	Soft Tissue
5.04	LGFMS/SEF	Soft Tissue
20.78	UPS/MFH	Soft Tissue
3.23	LGFMS/SEF	Soft Tissue
21.93	SARCOMA,NOS	Soft Tissue
10.32	LMS	Soft Tissue
0.58	SARCOMA,NOS	Soft Tissue
1.74	SARCOMA,NOS	Soft Tissue
27.12	SARCOMA,NOS	Soft Tissue
2.45	EWING	Bone
9.33	UT-LMS	Soft Tissue
32.51	SARCOMA,NOS	Soft Tissue
12.23	SARCOMA,NOS	Soft Tissue
3.2	SARCOMA,NOS	Soft Tissue
4.81	ES-OSTEOSARCOMA	Soft Tissue
2.46	OFT	Soft Tissue
7.2	EWING	Bone
12	LMS	Soft Tissue
20.33	LMS	Soft Tissue
5.52	E-RMS	Soft Tissue
4.29	SARCOMA,NOS	Soft Tissue
10.73	UT-LMS	Soft Tissue
19.1	UT-LMS	Soft Tissue
7.24	RMS,NOS	Soft Tissue
1.85	LMS	Soft Tissue
16.79	SARCOMA,NOS	Soft Tissue
0.21	GIST	Other
12.84	UT-LMS	Soft Tissue
12.91	A-RMS	Soft Tissue
9.15	LPS,NOS	Soft Tissue
3.01	URC/EL	Bone
14.6	MPNST	Soft Tissue
7.31	UT-LMS	Soft Tissue
0	UPS/MFH	Soft Tissue
11.61	LMS	Soft Tissue
6.23	SARCOMA,NOS	Soft Tissue
10.55	OSTEOSARCOMA	Bone
6.62	UT-LMS	Soft Tissue
8.18	ANGIOSARCOMA	Soft Tissue
0.03	SARCOMA,NOS	Soft Tissue
0.67	OSTEOSARCOMA	Bone
5.78	SARCOMA,NOS	Soft Tissue
12.1	ES	Soft Tissue
0.21	MPNST	Soft Tissue
24.91	OSTEOSARCOMA	Bone
7.61	OSTEOSARCOMA	Bone
1.93	W/D-DLPS	Soft Tissue
3.33	OSTEOSARCOMA	Bone
10.06	UT-LMS	Soft Tissue
5.52	UT-LMS	Soft Tissue
1.25	SFT	Soft Tissue
1.24	ES	Soft Tissue
14.26	RMS,NOS	Soft Tissue
15.07	LMS	Soft Tissue
3.94	SARCOMA,NOS	Soft Tissue
19.21	LMS	Soft Tissue
7.04	LMS	Soft Tissue
0	SARCOMA,NOS	Soft Tissue
12.33	LMS	Soft Tissue
10.26	MYX-LPS	Soft Tissue
8.2	SS	Soft Tissue
12.97	SARCOMA,NOS	Soft Tissue
18.36	UT-LMS	Soft Tissue
29.45	UPS/MFH	Soft Tissue
5.49	W/D-DLPS	Soft Tissue
0.01	W/D-DLPS	Soft Tissue
0.1	A-RMS	Soft Tissue
7.52	LMS	Soft Tissue
0.08	EWING	Bone
31.95	OSTEOSARCOMA	Bone
10.34	CHONDROSARCOMA	Bone
18.7	MPNST	Soft Tissue
7.73	LMS	Soft Tissue
2.06	ANGIOSARCOMA	Soft Tissue
4.38	MPNST	Soft Tissue
25.37	OSTEOSARCOMA	Bone
1.65	A-RMS	Soft Tissue
5.27	UPS/MFH	Soft Tissue
5.38	DFSP	Soft Tissue
0.04	SARCOMA,NOS	Soft Tissue
1.64	SFT	Soft Tissue
2.23	MYX-LPS	Soft Tissue
7.82	SARCOMA,NOS	Soft Tissue
20.5	SARCOMA,NOS	Soft Tissue
39.99	SARCOMA,NOS	Soft Tissue
11.53	OSTEOSARCOMA	Bone
15.48	SARCOMA,NOS	Soft Tissue
6.96	UT-LMS	Soft Tissue
26.01	MPNST	Soft Tissue
8.95	OSTEOSARCOMA	Bone
2.22	SARCOMA,NOS	Soft Tissue
52.15	PLEO-LPS	Soft Tissue
32.47	LMS	Soft Tissue
6.37	UPS/MFH	Soft Tissue
1.29	SS	Soft Tissue
3.58	EWING	Bone
0.82	SARCOMA,NOS	Soft Tissue
20.8	SARCOMA,NOS	Soft Tissue
14.71	UT-LMS	Soft Tissue
20.78	W/D-DLPS	Soft Tissue
14.39	UT-LMS	Soft Tissue
22.75	OSTEOSARCOMA	Bone
16.46	MYX-LPS	Soft Tissue
13.14	OSTEOSARCOMA	Bone
4	W/D-DLPS	Soft Tissue
6.2	LMS	Soft Tissue
12.17	SARCOMA,NOS	Soft Tissue
10.54	SS	Soft Tissue
37.74	OSTEOSARCOMA	Bone
3.67	EMC	Soft Tissue
7.61	W/D-DLPS	Soft Tissue
18.43	MPNST	Soft Tissue
14.16	SARCOMA,NOS	Soft Tissue
16.33	LMS	Soft Tissue
13.11	LPS,NOS	Soft Tissue
13.73	LMS	Soft Tissue
11.79	LMS	Soft Tissue
7.39	LMS	Soft Tissue
34.54	LMS	Soft Tissue
5.09	EMC	Soft Tissue
15.39	UT-LMS	Soft Tissue
3.37	LGFMS/SEF	Soft Tissue
6.1	SARCOMA,NOS	Soft Tissue
6.32	MPNST	Soft Tissue
6.52	LMS	Soft Tissue
0.76	W/D-DLPS	Soft Tissue
14.02	UT-LMS	Soft Tissue
16.61	MPNST	Soft Tissue
0.82	MYXOFIBROSARCOMA	Soft Tissue
6.65	LMS	Soft Tissue
15.66	SARCOMA,NOS	Soft Tissue
6.76	W/D-DLPS	Soft Tissue
11.58	RMS,NOS	Soft Tissue
2.82	DSRCT	Soft Tissue
0.28	A-RMS	Soft Tissue
0.46	OSTEOSARCOMA	Bone
15.64	OSTEOSARCOMA	Bone
15.54	SARCOMA,NOS	Soft Tissue
16.19	OSTEOSARCOMA	Bone
26.59	UT-LMS	Soft Tissue
7.74	SARCOMA,NOS	Soft Tissue
2.65	LMS	Soft Tissue
7.36	LMS	Soft Tissue
13.21	LMS	Soft Tissue
7.32	OSTEOSARCOMA	Bone
25.56	MYXOFIBROSARCOMA	Soft Tissue
28.53	LMS	Soft Tissue
2.6	SFT	Soft Tissue
10.87	W/D-DLPS	Soft Tissue
10.44	UT-LMS	Soft Tissue
24.79	MYXOFIBROSARCOMA	Soft Tissue
0.17	EMC	Soft Tissue
2	EWING	Bone
0.28	UT-ESS	Soft Tissue
3.07	EHE	Soft Tissue
4.88	SARCOMA,NOS	Soft Tissue
0.72	MES-CHONDROSARCOMA	Bone
1.16	SARCOMA,NOS	Soft Tissue
0.83	W/D-DLPS	Soft Tissue
7.71	LMS	Soft Tissue
16.4	LMS	Soft Tissue
5.76	A-RMS	Soft Tissue
4.95	UPS/MFH	Soft Tissue
6.86	UT-LMS	Soft Tissue
2.56	SFT	Soft Tissue
0.22	SS	Soft Tissue
2.22	UT-LMS	Soft Tissue
0.87	SARCOMA,NOS	Soft Tissue
17.34	SARCOMA,NOS	Soft Tissue
19.1	SARCOMA,NOS	Soft Tissue
13.69	LMS	Soft Tissue
4.13	URC/EL	Bone
2.74	MYX-LPS	Soft Tissue
16.04	W/D-DLPS	Soft Tissue
10.48	SARCOMA,NOS	Soft Tissue
12.3	UT-LMS	Soft Tissue
0.26	MES-CHONDROSARCOMA	Bone
5.97	ANGIOSARCOMA	Soft Tissue
9.27	ANGIOSARCOMA	Soft Tissue
4.22	CCS	Soft Tissue
21.08	OSTEOSARCOMA	Bone
25.24	FIBROSARCOMA	Soft Tissue
7.58	LMS	Soft Tissue
3.49	SFT	Soft Tissue
18.62	UPS/MFH-BONE	Bone
24.77	OSTEOSARCOMA	Bone
10.67	LMS	Soft Tissue
19.42	SARCOMA,NOS	Soft Tissue
8.5	SARCOMA,NOS	Soft Tissue
13.34	CHONDROSARCOMA	Bone
11.27	SARCOMA,NOS	Soft Tissue
30.85	UT-LMS	Soft Tissue
8.56	CHONDROSARCOMA	Bone
5.18	EMC	Soft Tissue
5.8	FIBROSARCOMA	Soft Tissue
0.07	GIST	Other
5.88	OSTEOSARCOMA	Bone
10.37	RMS,NOS	Soft Tissue
8.72	ASPS	Soft Tissue
2.24	SARCOMA,NOS	Soft Tissue
27.18	MYXOFIBROSARCOMA	Soft Tissue
12.08	OSTEOSARCOMA	Bone
3.6	W/D-DLPS	Soft Tissue
9.23	MYX-LPS	Soft Tissue
9.52	ANGIOSARCOMA	Soft Tissue
13.07	MYXOFIBROSARCOMA	Soft Tissue
11.64	W/D-DLPS	Soft Tissue
4.96	OFT	Soft Tissue
12.25	LMS	Soft Tissue
2.68	CHONDROSARCOMA	Bone
4.5	FIBROSARCOMA	Soft Tissue
7.9	LMS	Soft Tissue
0.4	UPS/MFH	Soft Tissue
2.74	ASPS	Soft Tissue
6.45	RMS,NOS	Soft Tissue
0.45	SS	Soft Tissue
21.98	OSTEOSARCOMA	Bone
4.18	UPS/MFH	Soft Tissue
0.47	EHE	Soft Tissue
10.92	UT-LMS	Soft Tissue
9.88	SARCOMA,NOS	Soft Tissue
0.3	EWING	Bone
10.29	UPS/MFH	Soft Tissue
17.34	OSTEOSARCOMA	Bone
4.94	W/D-DLPS	Soft Tissue
1.88	SS	Soft Tissue
1.4	LGFMS/SEF	Soft Tissue
34.7	SARCOMA,NOS	Soft Tissue
11.56	UPS/MFH	Soft Tissue
8.68	LMS	Soft Tissue
1.73	SARCOMA,NOS	Soft Tissue
22.62	UT-LMS	Soft Tissue
4.07	MPNST	Soft Tissue
0.22	LMS	Soft Tissue
2.27	SFT	Soft Tissue
0	EWING	Bone
0.72	CHONDROSARCOMA	Bone
6.1	W/D-DLPS	Soft Tissue
3.86	CCS	Soft Tissue
3.49	MES-CHONDROSARCOMA	Bone
19.22	OSTEOSARCOMA	Bone
9.58	MYXOFIBROSARCOMA	Soft Tissue
14.61	LMS	Soft Tissue
20.43	LMS	Soft Tissue
9.38	W/D-DLPS	Soft Tissue
24.76	UT-LMS	Soft Tissue
4.43	EWING	Bone
4.81	IMT	Soft Tissue
0	EWING	Bone
1.35	DFSP	Soft Tissue
25.92	SARCOMA,NOS	Soft Tissue
4.82	LMS	Soft Tissue
0.05	ANGIOSARCOMA	Soft Tissue
12.37	ES-OSTEOSARCOMA	Soft Tissue
12.45	SARCOMA,NOS	Soft Tissue
10.9	LMS	Soft Tissue
16.5	LMS	Soft Tissue
0.97	CCS	Soft Tissue
8.87	UT-ESS	Soft Tissue
12.89	SARCOMA,NOS	Soft Tissue
18.19	LMS	Soft Tissue
0.01	W/D-DLPS	Soft Tissue
15.58	LMS	Soft Tissue
2.67	DFSP	Soft Tissue
14.25	LMS	Soft Tissue
6.77	UT-ESS	Soft Tissue
8.67	UT-LMS	Soft Tissue
1.38	EWING	Bone
0.6	SARCOMA,NOS	Soft Tissue
3.06	RMS,NOS	Soft Tissue
1.2	SARCOMA,NOS	Soft Tissue
18.16	MYXOFIBROSARCOMA	Soft Tissue
35.31	UT-LMS	Soft Tissue
0.46	URC/EL	Bone
6.4	LMS	Soft Tissue
2.95	LMS	Soft Tissue
0.31	SFT	Soft Tissue
11.27	LMS	Soft Tissue
21.24	MYXOFIBROSARCOMA	Soft Tissue
9.41	LMS	Soft Tissue
16.9	LMS	Soft Tissue
6.04	LMS	Soft Tissue
12.72	LMS	Soft Tissue
9.34	ANGIOSARCOMA	Soft Tissue
11.61	LMS	Soft Tissue
17.05	SARCOMA,NOS	Soft Tissue
15.9	OSTEOSARCOMA	Bone
1.92	CHONDROSARCOMA	Bone
13.09	SARCOMA,NOS	Soft Tissue
14.46	LMS	Soft Tissue
0.56	MYX-LPS	Soft Tissue
2.26	GIST	Other
9.98	LMS	Soft Tissue
3.67	LMS	Soft Tissue
8.56	E-RMS	Soft Tissue
1.08	MYXOFIBROSARCOMA	Soft Tissue
5.52	W/D-DLPS	Soft Tissue
0.59	RMS,NOS	Soft Tissue
21.26	UT-LMS	Soft Tissue
16.22	SARCOMA,NOS	Soft Tissue
21.06	SARCOMA,NOS	Soft Tissue
0.94	EWING	Bone
3	SARCOMA,NOS	Soft Tissue
6.61	UPS/MFH	Soft Tissue
34.14	OSTEOSARCOMA	Bone
14	OSTEOSARCOMA	Bone
9.81	UPS/MFH	Soft Tissue
24.39	LMS	Soft Tissue
19.05	MYXOFIBROSARCOMA	Soft Tissue
6.85	UT-LMS	Soft Tissue
17.52	OSTEOSARCOMA	Bone
28.85	LMS	Soft Tissue
0.2	SARCOMA,NOS	Soft Tissue
9.16	UT-LMS	Soft Tissue
24.41	SARCOMA,NOS	Soft Tissue
20.89	UPS/MFH	Soft Tissue
13.47	MPNST	Soft Tissue
2.95	LGFMS/SEF	Soft Tissue
6.96	SARCOMA,NOS	Soft Tissue
13.72	SARCOMA,NOS	Soft Tissue
0.52	SARCOMA,NOS	Soft Tissue
22.23	UPS/MFH	Soft Tissue
0.31	LGFMS/SEF	Soft Tissue
3.58	LMS	Soft Tissue
11.89	ANGIOSARCOMA	Soft Tissue
11.65	UT-LMS	Soft Tissue
14.8	LMS	Soft Tissue
3.04	EWING	Bone
13.81	UT-LMS	Soft Tissue
0	SS	Soft Tissue
7.4	UT-LMS	Soft Tissue
35.23	PLEO-LPS	Soft Tissue
17.89	MPNST	Soft Tissue
6.36	LMS	Soft Tissue
2.76	SARCOMA,NOS	Soft Tissue
12.63	OSTEOSARCOMA	Bone
13.18	UT-LMS	Soft Tissue
16.69	UT-LMS	Soft Tissue
23.83	UPS/MFH	Soft Tissue
2.66	LMS	Soft Tissue
1.31	UPS/MFH	Soft Tissue
6.11	LMS	Soft Tissue
2.23	DSRCT	Soft Tissue
20.69	OSTEOSARCOMA	Bone
7.67	OSTEOSARCOMA	Bone
1.18	EMC	Soft Tissue
12.19	UPS/MFH	Soft Tissue
0.35	SARCOMA,NOS	Soft Tissue
9.83	UT-LMS	Soft Tissue
13.05	MPNST	Soft Tissue
17.71	LMS	Soft Tissue
5.77	W/D-DLPS	Soft Tissue
2.84	EWING	Bone
2.44	GIST	Other
21.01	UPS/MFH	Soft Tissue
1.74	ES-OSTEOSARCOMA	Soft Tissue
12.55	UT-LMS	Soft Tissue
27.54	LMS	Soft Tissue
2.72	UT-LMS	Soft Tissue
2.08	W/D-DLPS	Soft Tissue
14.5	SARCOMA,NOS	Soft Tissue
1.72	SS	Soft Tissue
2.19	W/D-DLPS	Soft Tissue
17.29	GIST	Other
9.51	W/D-DLPS	Soft Tissue
19.76	UPS/MFH	Soft Tissue
0.45	EWING	Bone
17.83	OSTEOSARCOMA	Bone
0.05	MYX-LPS	Soft Tissue
10.04	PLEO-RMS	Soft Tissue
10.31	LMS	Soft Tissue
9.18	LMS	Soft Tissue
4.33	DFSP	Soft Tissue
23	LMS	Soft Tissue
2.71	SARCOMA,NOS	Soft Tissue
13.31	UT-LMS	Soft Tissue
20.96	SARCOMA,NOS	Soft Tissue
27.96	OSTEOSARCOMA	Bone
22.41	OSTEOSARCOMA	Bone
24.12	W/D-DLPS	Soft Tissue
15.91	SARCOMA,NOS	Soft Tissue
15.58	OSTEOSARCOMA	Bone
18.86	SARCOMA,NOS	Soft Tissue
21.64	W/D-DLPS	Soft Tissue
32.22	W/D-DLPS	Soft Tissue
2.91	CCS	Soft Tissue
22.39	MPNST	Soft Tissue
13.53	MPNST	Soft Tissue
21.67	LMS	Soft Tissue
14.03	LMS	Soft Tissue
6.51	OSTEOSARCOMA	Bone
3.45	SARCOMA,NOS	Soft Tissue
5.43	SARCOMA,NOS	Soft Tissue
15.5	GCTB	Other
31.43	OSTEOSARCOMA	Bone
13.05	LMS	Soft Tissue
8.6	LMS	Soft Tissue
1.51	SFT	Soft Tissue
8.59	SARCOMA,NOS	Soft Tissue
4.09	W/D-DLPS	Soft Tissue
6.66	SARCOMA,NOS	Soft Tissue
0.2	A-RMS	Soft Tissue
3.45	LMS	Soft Tissue
7.25	MPNST	Soft Tissue
10.19	SARCOMA,NOS	Soft Tissue
16.64	LMS	Soft Tissue
22	SARCOMA,NOS	Soft Tissue
2.33	SFT	Soft Tissue
18.87	UT-LMS	Soft Tissue
17.87	MPNST	Soft Tissue
0.12	DSRCT	Soft Tissue
2.76	SARCOMA,NOS	Soft Tissue
16.09	UT-LMS	Soft Tissue
20.83	MYXOFIBROSARCOMA	Soft Tissue
0.17	EWING	Bone
12.54	SARCOMA,NOS	Soft Tissue
0.82	ES	Soft Tissue
8.81	SARCOMA,NOS	Soft Tissue
29.97	UPS/MFH	Soft Tissue
13.69	UT-LMS	Soft Tissue
0.13	FIBROSARCOMA	Soft Tissue
7.06	UT-LMS	Soft Tissue
22.77	UT-LMS	Soft Tissue
0.02	SS	Soft Tissue
16.36	UT-ESS	Soft Tissue
11.94	SARCOMA,NOS	Soft Tissue
1.34	DSRCT	Soft Tissue
6.67	EWING	Bone
10.26	OSTEOSARCOMA	Bone
3.09	SFT	Soft Tissue
0.34	CHONDROSARCOMA	Bone
29.09	SARCOMA,NOS	Soft Tissue
19.77	MPNST	Soft Tissue
23.44	SARCOMA,NOS	Soft Tissue
9.93	UPS/MFH	Soft Tissue
12.22	LMS	Soft Tissue
5.48	SARCOMA,NOS	Soft Tissue
11.15	LMS	Soft Tissue
16.2	UT-LMS	Soft Tissue
0.4	E-RMS	Soft Tissue
33.4	W/D-DLPS	Soft Tissue
6.13	UT-LMS	Soft Tissue
12.62	W/D-DLPS	Soft Tissue
24.1	SARCOMA,NOS	Soft Tissue
15.9	CHONDROSARCOMA	Bone
1.84	MPNST	Soft Tissue
3.52	LMS	Soft Tissue
3.21	MPNST	Soft Tissue
5.69	SS	Soft Tissue
55.21	SARCOMA,NOS	Soft Tissue
7.78	LMS	Soft Tissue
2.86	LGFMS/SEF	Soft Tissue
6.49	LMS	Soft Tissue
0.95	E-RMS	Soft Tissue
1.91	EWING	Bone
0.4	MYXOFIBROSARCOMA	Soft Tissue
3.02	LMS	Soft Tissue
2.64	LMS	Soft Tissue
10.35	UT-ESS	Soft Tissue
2.35	UPS/MFH	Soft Tissue
13.79	LMS	Soft Tissue
20.93	W/D-DLPS	Soft Tissue
0.37	CCS	Soft Tissue
0	RMS,NOS	Soft Tissue
3.2	W/D-DLPS	Soft Tissue
24.25	SARCOMA,NOS	Soft Tissue
19.73	LMS	Soft Tissue
4.14	LMS	Soft Tissue
14.39	SARCOMA,NOS	Soft Tissue
1	EMC	Soft Tissue
22.37	UT-LMS	Soft Tissue
7.36	LGFMS/SEF	Soft Tissue
24.61	SARCOMA,NOS	Soft Tissue
4.76	SARCOMA,NOS	Soft Tissue
25.43	SARCOMA,NOS	Soft Tissue
1.91	MES-CHONDROSARCOMA	Bone
2.33	EWING	Bone
6.52	SARCOMA,NOS	Soft Tissue
7.4	LMS	Soft Tissue
14.78	LMS	Soft Tissue
7.42	UT-LMS	Soft Tissue
17.94	W/D-DLPS	Soft Tissue
9.77	UT-LMS	Soft Tissue
8.83	SARCOMA,NOS	Soft Tissue
28.17	UT-LMS	Soft Tissue
0	ES-OSTEOSARCOMA	Soft Tissue
1.63	SFT	Soft Tissue
16.78	OSTEOSARCOMA	Bone
6.11	UT-ESS	Soft Tissue
7.9	LMS	Soft Tissue
17.67	OSTEOSARCOMA	Bone
3.59	SARCOMA,NOS	Soft Tissue
21.92	SARCOMA,NOS	Soft Tissue
15.07	ES-OSTEOSARCOMA	Soft Tissue
0.21	URC/EL	Bone
15.4	SARCOMA,NOS	Soft Tissue
8	LMS	Soft Tissue
8.48	ANGIOSARCOMA	Soft Tissue
12.56	E-RMS	Soft Tissue
39.65	SARCOMA,NOS	Soft Tissue
13.74	LMS	Soft Tissue
0.62	ANGIOSARCOMA	Soft Tissue
26.56	SARCOMA,NOS	Soft Tissue
17.51	SARCOMA,NOS	Soft Tissue
6.61	LMS	Soft Tissue
0.94	SARCOMA,NOS	Soft Tissue
9.8	SARCOMA,NOS	Soft Tissue
14.83	E-RMS	Soft Tissue
11.84	LMS	Soft Tissue
12.16	LMS	Soft Tissue
1.11	SFT	Soft Tissue
19.1	SARCOMA,NOS	Soft Tissue
0.76	ANGIOSARCOMA	Soft Tissue
0.61	W/D-DLPS	Soft Tissue
17.06	ES-OSTEOSARCOMA	Soft Tissue
13.72	SARCOMA,NOS	Soft Tissue
9.38	LMS	Soft Tissue
13.36	LMS	Soft Tissue
20.18	LMS	Soft Tissue
6.54	UPS/MFH	Soft Tissue
0	SARCOMA,NOS	Soft Tissue
0	EWING	Bone
26.2	UPS/MFH	Soft Tissue
0.84	OSTEOSARCOMA	Bone
13.44	SARCOMA,NOS	Soft Tissue
3.34	LMS	Soft Tissue
19.57	CHONDROSARCOMA	Bone
13.36	UT-LMS	Soft Tissue
1.43	SARCOMA,NOS	Soft Tissue
31.39	OSTEOSARCOMA	Bone
8.38	LMS	Soft Tissue
14.14	UT-LMS	Soft Tissue
14.48	W/D-DLPS	Soft Tissue
1.63	SS	Soft Tissue
5.62	UT-LMS	Soft Tissue
6.51	GIST	Other
7.29	LMS	Soft Tissue
1.33	OSTEOSARCOMA	Bone
13.88	SARCOMA,NOS	Soft Tissue
4.73	UPS/MFH	Soft Tissue
15.08	W/D-DLPS	Soft Tissue
3.19	GIST	Other
16.21	OSTEOSARCOMA	Bone
7.45	LMS	Soft Tissue
28.52	LMS	Soft Tissue
15.07	LMS	Soft Tissue
0.25	ANGIOSARCOMA	Soft Tissue
27.19	UT-LMS	Soft Tissue
5.03	LMS	Soft Tissue
19.57	SARCOMA,NOS	Soft Tissue
0.24	A-RMS	Soft Tissue
24.45	UPS/MFH	Soft Tissue
11.72	GIST	Other
2.2	A-RMS	Soft Tissue
11.09	UT-LMS	Soft Tissue
5.74	LMS	Soft Tissue
24.64	UT-LMS	Soft Tissue
9.27	UPS/MFH	Soft Tissue
1.42	UT-ESS	Soft Tissue
14.46	UT-LMS	Soft Tissue
6.4	SFT	Soft Tissue
5.08	LMS	Soft Tissue
18.74	LMS	Soft Tissue
15.92	MPNST	Soft Tissue
3.82	ANGIOSARCOMA	Soft Tissue
18.67	UT-LMS	Soft Tissue
14.48	LMS	Soft Tissue
32.76	SARCOMA,NOS	Soft Tissue
0	CHONDROSARCOMA	Bone
5.49	UT-ESS	Soft Tissue
37.77	SARCOMA,NOS	Soft Tissue
1.77	EWING	Bone
2.97	SARCOMA,NOS	Soft Tissue
5.81	SFT	Soft Tissue
12.55	LMS	Soft Tissue
15.02	W/D-DLPS	Soft Tissue
1.4	OSTEOSARCOMA	Bone
2.33	MYX-LPS	Soft Tissue
0.01	EMC	Soft Tissue
1.63	DFSP	Soft Tissue
12.32	OSTEOSARCOMA	Bone
0.9	DFSP	Soft Tissue
20.6	UPS/MFH	Soft Tissue
11.88	LMS	Soft Tissue
41.85	UPS/MFH	Soft Tissue
13.5	UT-LMS	Soft Tissue
10.84	CHONDROSARCOMA	Bone
3.69	LMS	Soft Tissue
12.09	SFT	Soft Tissue
26.27	RMS,NOS	Soft Tissue
12.47	UT-LMS	Soft Tissue
15.81	LMS	Soft Tissue
23.28	LMS	Soft Tissue
22.65	RMS,NOS	Soft Tissue
7.89	UT-LMS	Soft Tissue
0.55	LMS	Soft Tissue
7.72	LMS	Soft Tissue
3.2	MES-CHONDROSARCOMA	Bone
10.05	SARCOMA,NOS	Soft Tissue
15.81	UT-LMS	Soft Tissue
14.17	LMS	Soft Tissue
20.88	SARCOMA,NOS	Soft Tissue
3.88	MPNST	Soft Tissue
1.46	W/D-DLPS	Soft Tissue
2.39	DSRCT	Soft Tissue
32.15	OSTEOSARCOMA	Bone
0	MYXOFIBROSARCOMA	Soft Tissue
27.4	PLEO-LPS	Soft Tissue
0.42	SFT	Soft Tissue
4.51	UPS/MFH	Soft Tissue
2.73	LMS	Soft Tissue
0.38	MES-CHONDROSARCOMA	Bone
8.69	MPNST	Soft Tissue
1.79	LMS	Soft Tissue
10.12	UT-LMS	Soft Tissue
17.87	FIBROSARCOMA	Soft Tissue
8.65	LMS	Soft Tissue
1.8	URC/EL	Bone
9.02	LMS	Soft Tissue
3.27	UT-LMS	Soft Tissue
13.57	LMS	Soft Tissue
14.33	LMS	Soft Tissue
5.64	SS	Soft Tissue
14.2	LMS	Soft Tissue
2.19	RMS,NOS	Soft Tissue
19.46	PLEO-LPS	Soft Tissue
19.95	UT-LMS	Soft Tissue
2.76	MYX-LPS	Soft Tissue
3.68	RMS,NOS	Soft Tissue
2.32	DSRCT	Soft Tissue
18.53	SARCOMA,NOS	Soft Tissue
1.16	CHONDROSARCOMA	Bone
0.84	EWING	Bone
8.94	LMS	Soft Tissue
4.77	ANGIOSARCOMA	Soft Tissue
3.14	A-RMS	Soft Tissue
8.69	SARCOMA,NOS	Soft Tissue
18.77	OSTEOSARCOMA	Bone
13.74	LMS	Soft Tissue
4.29	LMS	Soft Tissue
17.62	SARCOMA,NOS	Soft Tissue
1.34	ASPS	Soft Tissue
1.23	RMS,NOS	Soft Tissue
7.19	SARCOMA,NOS	Soft Tissue
4.65	SARCOMA,NOS	Soft Tissue
9.75	SARCOMA,NOS	Soft Tissue
9.01	LMS	Soft Tissue
0.27	W/D-DLPS	Soft Tissue
16.65	SARCOMA,NOS	Soft Tissue
0.78	W/D-DLPS	Soft Tissue
12.6	SARCOMA,NOS	Soft Tissue
2.51	SARCOMA,NOS	Soft Tissue
13.51	SARCOMA,NOS	Soft Tissue
0.08	UT-ESS	Soft Tissue
6.2	A-RMS	Soft Tissue
11.08	LMS	Soft Tissue
9.8	SARCOMA,NOS	Soft Tissue
0.8	MES-CHONDROSARCOMA	Bone
6.6	W/D-DLPS	Soft Tissue
18.67	UT-LMS	Soft Tissue
3.26	EWING	Bone
0.07	CHONDROSARCOMA	Bone
32.17	LPS,NOS	Soft Tissue
14.38	UT-LMS	Soft Tissue
6.2	W/D-DLPS	Soft Tissue
22.69	UPS/MFH	Soft Tissue
12.92	LMS	Soft Tissue
19.15	LMS	Soft Tissue
14.43	SARCOMA,NOS	Soft Tissue
2.43	UPS/MFH	Soft Tissue
1.57	DSRCT	Soft Tissue
8.25	LMS	Soft Tissue
19.85	PLEO-LPS	Soft Tissue
0.02	A-RMS	Soft Tissue
2.25	OSTEOSARCOMA	Bone
12.19	CHONDROSARCOMA	Bone
3.39	SARCOMA,NOS	Soft Tissue
15.23	FIBROSARCOMA	Soft Tissue
12.92	UT-LMS	Soft Tissue
36.17	UPS/MFH	Soft Tissue
4.6	ANGIOSARCOMA	Soft Tissue
24.31	MYXOFIBROSARCOMA	Soft Tissue
8.11	SARCOMA,NOS	Soft Tissue
1.37	A-RMS	Soft Tissue
18.34	SARCOMA,NOS	Soft Tissue
1.37	A-RMS	Soft Tissue
7.75	UPS/MFH	Soft Tissue
4.61	W/D-DLPS	Soft Tissue
18.93	SARCOMA,NOS	Soft Tissue
23.6	UPS/MFH	Soft Tissue
16.5	UT-LMS	Soft Tissue
3.92	SS	Soft Tissue
21.28	SARCOMA,NOS	Soft Tissue
8.92	SARCOMA,NOS	Soft Tissue
17.24	UT-LMS	Soft Tissue
16.03	UT-LMS	Soft Tissue
1.91	SARCOMA,NOS	Soft Tissue
16.02	UT-LMS	Soft Tissue
0.87	DSRCT	Soft Tissue
5.52	DSRCT	Soft Tissue
18.15	SARCOMA,NOS	Soft Tissue
25.51	FIBROSARCOMA	Soft Tissue
1.65	SARCOMA,NOS	Soft Tissue
16.63	SARCOMA,NOS	Soft Tissue
3.69	RMS,NOS	Soft Tissue
1.43	E-RMS	Soft Tissue
7.6	IMT	Soft Tissue
21.34	MPNST	Soft Tissue
19.01	SARCOMA,NOS	Soft Tissue
28.78	SARCOMA,NOS	Soft Tissue
11.46	LGFMS/SEF	Soft Tissue
17.19	LMS	Soft Tissue
3.47	SS	Soft Tissue
19.77	SARCOMA,NOS	Soft Tissue
13.99	UPS/MFH	Soft Tissue
2.86	OSTEOSARCOMA	Bone
5.02	EWING	Bone
2.79	ASPS	Soft Tissue
5.76	LMS	Soft Tissue
19.17	SARCOMA,NOS	Soft Tissue
0.62	SARCOMA,NOS	Soft Tissue
18.71	LPS,NOS	Soft Tissue
10.56	SARCOMA,NOS	Soft Tissue
3.17	ANGIOSARCOMA	Soft Tissue
5.71	PLEO-LPS	Soft Tissue
7.37	OSTEOSARCOMA	Bone
13.5	OSTEOSARCOMA	Bone
6.23	LGFMS/SEF	Soft Tissue
5.03	LMS	Soft Tissue
17.95	UPS/MFH	Soft Tissue
5.56	LMS	Soft Tissue
0	FIBROSARCOMA	Soft Tissue
34.9	PLEO-LPS	Soft Tissue
16.45	UT-LMS	Soft Tissue
3.83	W/D-DLPS	Soft Tissue
7.93	MPNST	Soft Tissue
17.21	LMS	Soft Tissue
10.48	UPS/MFH	Soft Tissue
16.69	SARCOMA,NOS	Soft Tissue
9.11	SARCOMA,NOS	Soft Tissue
16.34	SARCOMA,NOS	Soft Tissue
2.32	UPS/MFH	Soft Tissue
0	A-RMS	Soft Tissue
0.2	W/D-DLPS	Soft Tissue
11.19	SARCOMA,NOS	Soft Tissue
15.64	SARCOMA,NOS	Soft Tissue
5.53	SARCOMA,NOS	Soft Tissue
33.25	SARCOMA,NOS	Soft Tissue
5.95	UPS/MFH	Soft Tissue
14.55	LMS	Soft Tissue
9.96	ANGIOSARCOMA	Soft Tissue
6.56	MPNST	Soft Tissue
0	UT-ESS	Soft Tissue
9.81	W/D-DLPS	Soft Tissue
8.54	UT-LMS	Soft Tissue
6.95	W/D-DLPS	Soft Tissue
0.72	PLEO-LPS	Soft Tissue
4.58	GIST	Other
10.94	CHONDROSARCOMA	Bone
35.21	MYXOFIBROSARCOMA	Soft Tissue
7.69	DSRCT	Soft Tissue
22.2	CHONDROSARCOMA	Bone
12.01	LMS	Soft Tissue
1.9	A-RMS	Soft Tissue
9.78	W/D-DLPS	Soft Tissue
7.44	SARCOMA,NOS	Soft Tissue
8.6	UT-ESS	Soft Tissue
15.79	SARCOMA,NOS	Soft Tissue
12.99	PLEO-RMS	Soft Tissue
13.5	SARCOMA,NOS	Soft Tissue
0.29	E-RMS	Soft Tissue
16.68	LMS	Soft Tissue
0.47	EWING	Bone
0.24	W/D-DLPS	Soft Tissue
2.98	CHONDROSARCOMA	Bone
2.29	SS	Soft Tissue
30.39	FIBROSARCOMA	Soft Tissue
10.19	SARCOMA,NOS	Soft Tissue
16.08	OSTEOSARCOMA	Bone
35.74	MPNST	Soft Tissue
10.87	OSTEOSARCOMA	Bone
0.45	UT-ESS	Soft Tissue
3.13	SS	Soft Tissue
10.93	LMS	Soft Tissue
1.48	SARCOMA,NOS	Soft Tissue
12.6	LMS	Soft Tissue
47.49	LMS	Soft Tissue
11.58	LMS	Soft Tissue
6.78	LMS	Soft Tissue
22.13	UT-LMS	Soft Tissue
19.18	SARCOMA,NOS	Soft Tissue
3.99	ANGIOSARCOMA	Soft Tissue
22.32	OSTEOSARCOMA	Bone
10.48	SARCOMA,NOS	Soft Tissue
18.56	UT-LMS	Soft Tissue
28.77	SARCOMA,NOS	Soft Tissue
12.5	PEComa	Soft Tissue
14.98	SARCOMA,NOS	Soft Tissue
3.35	PEComa	Soft Tissue
29.44	UT-ESS	Soft Tissue
17.44	RMS,NOS	Soft Tissue
18.12	SARCOMA,NOS	Soft Tissue
16.58	ANGIOSARCOMA	Soft Tissue
0.51	RMS,NOS	Soft Tissue
16.25	LMS	Soft Tissue
21.45	LMS	Soft Tissue
12.03	SARCOMA,NOS	Soft Tissue
6.37	OSTEOSARCOMA	Bone
8.34	W/D-DLPS	Soft Tissue
11.5	SARCOMA,NOS	Soft Tissue
2.9	EWING	Bone
3.73	PLEO-LPS	Soft Tissue
0	ANGIOSARCOMA	Soft Tissue
12.31	OSTEOSARCOMA	Bone
4.16	LMS	Soft Tissue
14.47	UPS/MFH	Soft Tissue
4.74	SARCOMA,NOS	Soft Tissue
15.9	LMS	Soft Tissue
15.25	UT-LMS	Soft Tissue
15.88	ANGIOSARCOMA	Soft Tissue
12.92	OSTEOSARCOMA	Bone
4.09	SARCOMA,NOS	Soft Tissue
2.74	UT-LMS	Soft Tissue
1.78	E-RMS	Soft Tissue
0.24	EWING	Bone
37.36	LMS	Soft Tissue
5.01	SS	Soft Tissue
1.22	W/D-DLPS	Soft Tissue
10.17	OSTEOSARCOMA	Bone
0.78	E-RMS	Soft Tissue
0	DSRCT	Soft Tissue
10.6	LMS	Soft Tissue
20.79	LMS	Soft Tissue
2.38	EWING	Bone
13.07	SARCOMA,NOS	Soft Tissue
4.12	CHONDROSARCOMA	Bone
12.1	LMS	Soft Tissue
23.07	PLEO-LPS	Soft Tissue
0.25	W/D-DLPS	Soft Tissue
24.2	SARCOMA,NOS	Soft Tissue
2.01	W/D-DLPS	Soft Tissue
2.43	URC/EL	Bone
0.45	SARCOMA,NOS	Soft Tissue
11.04	LGFMS/SEF	Soft Tissue
13.39	PEComa	Soft Tissue
28.41	UPS/MFH	Soft Tissue
21.02	UPS/MFH	Soft Tissue
15.97	E-RMS	Soft Tissue
8.45	LPS,NOS	Soft Tissue
24.94	CHONDROSARCOMA	Bone
8.67	OSTEOSARCOMA	Bone
18.43	PLEO-LPS	Soft Tissue
11.68	MPNST	Soft Tissue
0.62	SFT	Soft Tissue
6.57	CHONDROSARCOMA	Bone
11.58	OSTEOSARCOMA	Bone
11.38	SARCOMA,NOS	Soft Tissue
14.49	MYXOFIBROSARCOMA	Soft Tissue
31.79	MYXOFIBROSARCOMA	Soft Tissue
18.95	RMS,NOS	Soft Tissue
10.9	UT-LMS	Soft Tissue
8.22	GIST	Other
7.46	SARCOMA,NOS	Soft Tissue
2.51	EMC	Soft Tissue
4.26	W/D-DLPS	Soft Tissue
28.38	MYXOFIBROSARCOMA	Soft Tissue
0.83	CHONDROSARCOMA	Bone
0.22	W/D-DLPS	Soft Tissue
20.77	UT-LMS	Soft Tissue
11.52	SARCOMA,NOS	Soft Tissue
18.98	SARCOMA,NOS	Soft Tissue
10.67	UT-LMS	Soft Tissue
8.29	OSTEOSARCOMA	Bone
11.43	SARCOMA,NOS	Soft Tissue
19.28	SARCOMA,NOS	Soft Tissue
9.48	LMS	Soft Tissue
0.72	CHONDROSARCOMA	Bone
11.63	SARCOMA,NOS	Soft Tissue
4.18	MPNST	Soft Tissue
42.88	SARCOMA,NOS	Soft Tissue
12.28	SARCOMA,NOS	Soft Tissue
2.13	EWING	Bone
1.53	RMS,NOS	Soft Tissue
15.05	UT-LMS	Soft Tissue
0.44	EWING	Bone
31.53	SARCOMA,NOS	Soft Tissue
8.75	OSTEOSARCOMA	Bone
18.12	LMS	Soft Tissue
15.58	SARCOMA,NOS	Soft Tissue
8.26	MYXOFIBROSARCOMA	Soft Tissue
3.75	GCTB	Other
25.78	SARCOMA,NOS	Soft Tissue
14.27	UT-LMS	Soft Tissue
9.68	UT-LMS	Soft Tissue
4.32	A-RMS	Soft Tissue
7.84	SARCOMA,NOS	Soft Tissue
0.25	ASPS	Soft Tissue
7.82	LMS	Soft Tissue
4.54	E-RMS	Soft Tissue
4.74	GIST	Other
3.72	SFT	Soft Tissue
14.83	CHONDROSARCOMA	Bone
7.2	UT-LMS	Soft Tissue
4.79	SARCOMA,NOS	Soft Tissue
16.86	LMS	Soft Tissue
4.94	UT-LMS	Soft Tissue
24.88	SARCOMA,NOS	Soft Tissue
5.35	UPS/MFH	Soft Tissue
10.72	W/D-DLPS	Soft Tissue
1.04	UT-ESS	Soft Tissue
12.88	SARCOMA,NOS	Soft Tissue
15.13	LMS	Soft Tissue
0.24	DSRCT	Soft Tissue
19.67	LMS	Soft Tissue
8.97	SARCOMA,NOS	Soft Tissue
15.73	OSTEOSARCOMA	Bone
31.27	SARCOMA,NOS	Soft Tissue
0	FIBROSARCOMA	Soft Tissue
8.67	SARCOMA,NOS	Soft Tissue
0.69	SFT	Soft Tissue
16.19	UT-LMS	Soft Tissue
0.97	A-RMS	Soft Tissue
1.26	ANGIOSARCOMA	Soft Tissue
0.98	CHONDROSARCOMA	Bone
9.43	OSTEOSARCOMA	Bone
10.85	UT-LMS	Soft Tissue
12.11	PLEO-RMS	Soft Tissue
5.57	ANGIOSARCOMA	Soft Tissue
5.02	DFSP	Soft Tissue
15.19	UPS/MFH	Soft Tissue
8.4	UPS/MFH	Soft Tissue
10.55	SARCOMA,NOS	Soft Tissue
27.39	ES	Soft Tissue
0.45	SFT	Soft Tissue
20.13	UT-LMS	Soft Tissue
15.24	SARCOMA,NOS	Soft Tissue
8.19	LMS	Soft Tissue
3.35	GIST	Other
2.51	CHONDROSARCOMA	Bone
4.48	ANGIOSARCOMA	Soft Tissue
3.27	GIST	Other
1.39	ES	Soft Tissue
20.93	SARCOMA,NOS	Soft Tissue
5.18	SFT	Soft Tissue
1.85	SARCOMA,NOS	Soft Tissue
9.28	OSTEOSARCOMA	Bone
10.05	UT-LMS	Soft Tissue
27.78	UT-LMS	Soft Tissue
1.13	SFT	Soft Tissue
8.81	GCTB	Other
1.39	W/D-DLPS	Soft Tissue
5.64	SS	Soft Tissue
7.5	UT-LMS	Soft Tissue
16.44	LMS	Soft Tissue
8.69	LMS	Soft Tissue
5.55	LMS	Soft Tissue
14.76	SARCOMA,NOS	Soft Tissue
1.69	UT-ESS	Soft Tissue
11.53	LMS	Soft Tissue
8.13	OSTEOSARCOMA	Bone
14.08	UT-LMS	Soft Tissue
27.3	UPS/MFH	Soft Tissue
16.42	LMS	Soft Tissue
6.43	LMS	Soft Tissue
4.57	A-RMS	Soft Tissue
0.22	A-RMS	Soft Tissue
29.08	SARCOMA,NOS	Soft Tissue
6.16	URC/EL	Bone
4.28	MPNST	Soft Tissue
23.67	SARCOMA,NOS	Soft Tissue
8.84	GIST	Other
8.63	MYX-LPS	Soft Tissue
5.76	LMS	Soft Tissue
0.08	SS	Soft Tissue
17.15	UT-LMS	Soft Tissue
22.34	UT-LMS	Soft Tissue
3.52	SARCOMA,NOS	Soft Tissue
8.39	W/D-DLPS	Soft Tissue
6.92	ASPS	Soft Tissue
6.65	ES-OSTEOSARCOMA	Soft Tissue
3.06	W/D-DLPS	Soft Tissue
3.86	W/D-DLPS	Soft Tissue
12.12	LMS	Soft Tissue
16.14	UPS/MFH	Soft Tissue
12.79	LMS	Soft Tissue
13.36	SARCOMA,NOS	Soft Tissue
2.38	SARCOMA,NOS	Soft Tissue
23.91	LMS	Soft Tissue
8.64	W/D-DLPS	Soft Tissue
1.15	DSRCT	Soft Tissue
9.46	UT-LMS	Soft Tissue
6.31	PLEO-LPS	Soft Tissue
5.5	OSTEOSARCOMA	Bone
4.93	ANGIOSARCOMA	Soft Tissue
6.23	RMS,NOS	Soft Tissue
5.29	LMS	Soft Tissue
8.72	LMS	Soft Tissue
2.87	ANGIOSARCOMA	Soft Tissue
17.77	LMS	Soft Tissue
0	EWING	Bone
23.24	LMS	Soft Tissue
5.33	W/D-DLPS	Soft Tissue
2.98	EWING	Bone
15.35	MYXOFIBROSARCOMA	Soft Tissue
1.98	SS	Soft Tissue
14.94	MPNST	Soft Tissue
0.4	LPS,NOS	Soft Tissue
10.05	SARCOMA,NOS	Soft Tissue
10.46	LMS	Soft Tissue
11.25	UT-LMS	Soft Tissue
0.94	MES-CHONDROSARCOMA	Bone
2.34	ANGIOSARCOMA	Soft Tissue
0.22	OFT	Soft Tissue
0	SARCOMA,NOS	Soft Tissue
31.16	UT-LMS	Soft Tissue
24.75	SARCOMA,NOS	Soft Tissue
1.76	ASPS	Soft Tissue
0.63	MPNST	Soft Tissue
25.68	UPS/MFH-BONE	Bone
19.83	SARCOMA,NOS	Soft Tissue
0.03	MES-CHONDROSARCOMA	Bone
4.99	E-RMS	Soft Tissue
10.43	SARCOMA,NOS	Soft Tissue
6.44	W/D-DLPS	Soft Tissue
1.23	OSTEOSARCOMA	Bone
22.28	OSTEOSARCOMA	Bone
0.35	ANGIOSARCOMA	Soft Tissue
18.53	LMS	Soft Tissue
2.64	MYXOFIBROSARCOMA	Soft Tissue
15.98	RMS,NOS	Soft Tissue
10.81	GIST	Other
22.26	UT-LMS	Soft Tissue
4.62	PLEO-LPS	Soft Tissue
6.72	SARCOMA,NOS	Soft Tissue
12.22	UPS/MFH	Soft Tissue
2.92	W/D-DLPS	Soft Tissue
16.97	CHONDROSARCOMA	Bone
1.23	UPS/MFH	Soft Tissue
2.06	RMS,NOS	Soft Tissue
26.97	UT-LMS	Soft Tissue
16.2	UT-LMS	Soft Tissue
3.83	ANGIOSARCOMA	Soft Tissue
7.62	MPNST	Soft Tissue
9.67	UPS/MFH	Soft Tissue
15.38	LMS	Soft Tissue
7.23	OSTEOSARCOMA	Bone
13.23	UT-LMS	Soft Tissue
2.93	MYX-LPS	Soft Tissue
30.05	UPS/MFH	Soft Tissue
11.04	LMS	Soft Tissue
8.89	LMS	Soft Tissue
0.24	W/D-DLPS	Soft Tissue
13.27	LMS	Soft Tissue
5.32	SARCOMA,NOS	Soft Tissue
4.46	W/D-DLPS	Soft Tissue
2.78	URC/EL	Bone
12.15	ANGIOSARCOMA	Soft Tissue
13.07	OSTEOSARCOMA	Bone
1.42	W/D-DLPS	Soft Tissue
11.92	LMS	Soft Tissue
23.54	OSTEOSARCOMA	Bone
22.5	UT-ESS	Soft Tissue
21.61	ANGIOSARCOMA	Soft Tissue
45.66	OSTEOSARCOMA	Bone
3.12	ANGIOSARCOMA	Soft Tissue
0.43	CHONDROSARCOMA	Bone
1.7	EWING	Bone
9.09	UPS/MFH	Soft Tissue
4.55	EWING	Bone
0.45	SFT	Soft Tissue
2.23	SFT	Soft Tissue
3.31	MYX-LPS	Soft Tissue
14.22	SARCOMA,NOS	Soft Tissue
7.48	SARCOMA,NOS	Soft Tissue
13.29	UT-LMS	Soft Tissue
9.46	LMS	Soft Tissue
23.11	SARCOMA,NOS	Soft Tissue
1.91	E-RMS	Soft Tissue
11.46	SARCOMA,NOS	Soft Tissue
17.76	LMS	Soft Tissue
8.63	OSTEOSARCOMA	Bone
18.56	MYXOFIBROSARCOMA	Soft Tissue
0	OSTEOSARCOMA	Bone
9.55	UT-LMS	Soft Tissue
22.1	LMS	Soft Tissue
13.14	ES-OSTEOSARCOMA	Soft Tissue
18.6	PLEO-LPS	Soft Tissue
10.15	LMS	Soft Tissue
3.7	E-RMS	Soft Tissue
9.19	UT-LMS	Soft Tissue
0.26	MYXOFIBROSARCOMA	Soft Tissue
22.07	UT-LMS	Soft Tissue
16.62	UT-LMS	Soft Tissue
14.61	LMS	Soft Tissue
16.3	LMS	Soft Tissue
11.01	PLEO-LPS	Soft Tissue
19.03	SARCOMA,NOS	Soft Tissue
12.72	PLEO-LPS	Soft Tissue
3.43	SARCOMA,NOS	Soft Tissue
12.11	UT-LMS	Soft Tissue
14.65	SARCOMA,NOS	Soft Tissue
3.38	EWING	Bone
5.37	LMS	Soft Tissue
13.05	LMS	Soft Tissue
18.52	UPS/MFH	Soft Tissue
1.31	UT-ESS	Soft Tissue
2.69	UPS/MFH	Soft Tissue
29.5	OSTEOSARCOMA	Bone
0.02	DFSP	Soft Tissue
15.37	LMS	Soft Tissue
19.82	CHONDROSARCOMA	Bone
3.4	SARCOMA,NOS	Soft Tissue
4.71	SARCOMA,NOS	Soft Tissue
11.77	SARCOMA,NOS	Soft Tissue
9.3	CHONDROSARCOMA	Bone
4.31	SARCOMA,NOS	Soft Tissue
0.59	EMC	Soft Tissue
0.59	CHONDROSARCOMA	Bone
1.3	SARCOMA,NOS	Soft Tissue
8.83	SARCOMA,NOS	Soft Tissue
31.86	SARCOMA,NOS	Soft Tissue
0.5	RMS,NOS	Soft Tissue
13.86	UT-LMS	Soft Tissue
7.22	SARCOMA,NOS	Soft Tissue
17.11	SARCOMA,NOS	Soft Tissue
9.26	LMS	Soft Tissue
0.02	EWING	Bone
1.36	SFT	Soft Tissue
2.06	SARCOMA,NOS	Soft Tissue
3.51	CHONDROSARCOMA	Bone
6.31	EWING	Bone
1.47	SARCOMA,NOS	Soft Tissue
8.63	SARCOMA,NOS	Soft Tissue
18.29	LMS	Soft Tissue
4.71	ANGIOSARCOMA	Soft Tissue
12.09	SARCOMA,NOS	Soft Tissue
36.65	OSTEOSARCOMA	Bone
16.35	ANGIOSARCOMA	Soft Tissue
0.01	SARCOMA,NOS	Soft Tissue
5.75	OSTEOSARCOMA	Bone
5.9	OSTEOSARCOMA	Bone
10.26	LMS	Soft Tissue
8.72	LMS	Soft Tissue
43.85	SARCOMA,NOS	Soft Tissue
7.76	UPS/MFH	Soft Tissue
3.13	EWING	Bone
2.52	ANGIOSARCOMA	Soft Tissue
9.6	OSTEOSARCOMA	Bone
17.55	UPS/MFH	Soft Tissue
0.51	URC/EL	Bone
0.75	SFT	Soft Tissue
1.85	ASPS	Soft Tissue
10.16	SARCOMA,NOS	Soft Tissue
6.1	URC/EL	Bone
23.34	OSTEOSARCOMA	Bone
4.17	DSRCT	Soft Tissue
10.14	LMS	Soft Tissue
13.63	UT-LMS	Soft Tissue
1.96	CHONDROSARCOMA	Bone
29.28	UPS/MFH	Soft Tissue
3.75	LMS	Soft Tissue
6.29	RMS,NOS	Soft Tissue
12.23	LMS	Soft Tissue
8.58	LMS	Soft Tissue
15.01	ANGIOSARCOMA	Soft Tissue
7.21	CHONDROSARCOMA	Bone
2.11	A-RMS	Soft Tissue
2.81	SARCOMA,NOS	Soft Tissue
3.04	SS	Soft Tissue
21.86	LMS	Soft Tissue
9.51	UT-LMS	Soft Tissue
22.47	LPS,NOS	Soft Tissue
23.04	LMS	Soft Tissue
12	LMS	Soft Tissue
5.19	CHONDROSARCOMA	Bone
10.07	ANGIOSARCOMA	Soft Tissue
29.69	SARCOMA,NOS	Soft Tissue
8.44	EWING	Bone
12.35	UT-LMS	Soft Tissue
17.86	ANGIOSARCOMA	Soft Tissue
2.92	MYXOFIBROSARCOMA	Soft Tissue
12.75	SARCOMA,NOS	Soft Tissue
5.25	GIST	Other
9.33	SARCOMA,NOS	Soft Tissue
7.94	SARCOMA,NOS	Soft Tissue
0.83	DFSP	Soft Tissue
11.07	LMS	Soft Tissue
1.94	UT-LMS	Soft Tissue
12.33	DSRCT	Soft Tissue
2.7	MPNST	Soft Tissue
1.17	A-RMS	Soft Tissue
16.44	OSTEOSARCOMA	Bone
20.21	SARCOMA,NOS	Soft Tissue
15	UPS/MFH	Soft Tissue
2.07	MYX-LPS	Soft Tissue
0.1	DSRCT	Soft Tissue
1.02	DSRCT	Soft Tissue
2.8	FIBROSARCOMA	Soft Tissue
9.75	UT-LMS	Soft Tissue
6.94	UT-ESS	Soft Tissue
0.3	SARCOMA,NOS	Soft Tissue
1.06	ANGIOSARCOMA	Soft Tissue
11.75	W/D-DLPS	Soft Tissue
14.77	LMS	Soft Tissue
8.09	E-RMS	Soft Tissue
22.83	UT-LMS	Soft Tissue
15.43	MPNST	Soft Tissue
0.16	EWING	Bone
14.22	LMS	Soft Tissue
4.11	SS	Soft Tissue
8.16	MPNST	Soft Tissue
0.68	W/D-DLPS	Soft Tissue
22.51	SARCOMA,NOS	Soft Tissue
22.48	LMS	Soft Tissue
12.04	MYXOFIBROSARCOMA	Soft Tissue
8.89	UT-ESS	Soft Tissue
0	DSRCT	Soft Tissue
6.7	LMS	Soft Tissue
4.8	SARCOMA,NOS	Soft Tissue
2.96	SARCOMA,NOS	Soft Tissue
2.97	SARCOMA,NOS	Soft Tissue
2.92	DSRCT	Soft Tissue
0	OSTEOSARCOMA	Bone
31.89	SARCOMA,NOS	Soft Tissue
5.16	SS	Soft Tissue
2.79	OSTEOSARCOMA	Bone
8.4	UT-LMS	Soft Tissue
20.99	UT-LMS	Soft Tissue
4.86	EWING	Bone
0.51	SARCOMA,NOS	Soft Tissue
12.17	SARCOMA,NOS	Soft Tissue
3.76	UT-ESS	Soft Tissue
1.05	DSRCT	Soft Tissue
8.05	SARCOMA,NOS	Soft Tissue
6.88	SS	Soft Tissue
0.57	EWING	Bone
5.86	E-RMS	Soft Tissue
3.58	SS	Soft Tissue
5.57	LMS	Soft Tissue
3.44	A-RMS	Soft Tissue
24	RMS,NOS	Soft Tissue
20.87	PLEO-LPS	Soft Tissue
5.72	UT-ESS	Soft Tissue
13.68	ES-OSTEOSARCOMA	Soft Tissue
11.28	UPS/MFH	Soft Tissue
17.18	W/D-DLPS	Soft Tissue
8.42	W/D-DLPS	Soft Tissue
4.34	SS	Soft Tissue
5.99	UT-ESS	Soft Tissue
10.12	LMS	Soft Tissue
1.22	MPNST	Soft Tissue
20.13	LMS	Soft Tissue
3.17	ANGIOSARCOMA	Soft Tissue
0.54	ES	Soft Tissue
2.18	ANGIOSARCOMA	Soft Tissue
5.94	SS	Soft Tissue
3.06	ANGIOSARCOMA	Soft Tissue
39.81	OSTEOSARCOMA	Bone
2.87	LGFMS/SEF	Soft Tissue
16.98	LMS	Soft Tissue
3.07	SARCOMA,NOS	Soft Tissue
18.59	OSTEOSARCOMA	Bone
4.52	CCS	Soft Tissue
11.93	LMS	Soft Tissue
11.53	LMS	Soft Tissue
16.17	SARCOMA,NOS	Soft Tissue
14.69	LMS	Soft Tissue
0	DSRCT	Soft Tissue
21.09	SARCOMA,NOS	Soft Tissue
0.71	SARCOMA,NOS	Soft Tissue
22.39	LMS	Soft Tissue
0.35	SFT	Soft Tissue
0.22	EWING	Bone
12.64	CHONDROSARCOMA	Bone
4.42	GIST	Other
1.4	RMS,NOS	Soft Tissue
13.4	SARCOMA,NOS	Soft Tissue
14.45	ANGIOSARCOMA	Soft Tissue
14.78	LMS	Soft Tissue
13.59	UPS/MFH	Soft Tissue
4.31	MPNST	Soft Tissue
37.64	SARCOMA,NOS	Soft Tissue
11.51	LMS	Soft Tissue
11.21	SARCOMA,NOS	Soft Tissue
4.24	LGFMS/SEF	Soft Tissue
5.87	RMS,NOS	Soft Tissue
16.49	UT-LMS	Soft Tissue
3.72	SARCOMA,NOS	Soft Tissue
14	UT-LMS	Soft Tissue
25.07	CHONDROSARCOMA	Bone
19.69	MPNST	Soft Tissue
6.93	W/D-DLPS	Soft Tissue
25.1	SARCOMA,NOS	Soft Tissue
9.37	SARCOMA,NOS	Soft Tissue
11.08	PLEO-LPS	Soft Tissue
6.65	SARCOMA,NOS	Soft Tissue
11.97	SARCOMA,NOS	Soft Tissue
6.9	SARCOMA,NOS	Soft Tissue
30.47	UPS/MFH	Soft Tissue
10.66	CHONDROSARCOMA	Bone
29.7	SARCOMA,NOS	Soft Tissue
7.05	SARCOMA,NOS	Soft Tissue
3.92	A-RMS	Soft Tissue
11.23	LMS	Soft Tissue
12.52	LMS	Soft Tissue
18.43	LMS	Soft Tissue
28.32	SARCOMA,NOS	Soft Tissue
10.17	UT-LMS	Soft Tissue
2.16	SFT	Soft Tissue
6.44	GCTB	Other
8.75	EWING	Bone
18.34	SARCOMA,NOS	Soft Tissue
8.55	UT-LMS	Soft Tissue
15.98	SARCOMA,NOS	Soft Tissue
13.19	LMS	Soft Tissue
27.75	SARCOMA,NOS	Soft Tissue
1.84	SS	Soft Tissue
13.59	UT-LMS	Soft Tissue
9.43	SARCOMA,NOS	Soft Tissue
[truncated: 2,530 more rows]
